# Supplementary material for: Crystal growth, layered structure and luminescence properties of K2Eu(PO4)(WO4)
Source: RSC Adv. 2022 Mar 22;12(15):8901–7. doi: 10.1039/d2ra00932c (PMC8985141; doi:10.1039/d2ra00932c)
Supplement: RA-012-D2RA00932C-s001 [file RA-012-D2RA00932C-s001.cif]

# Electronic Supplementary Material (ESI) for RSC Advances.
# This journal is © The Royal Society of Chemistry 2022

####################################################################### 
# 
# This file contains crystal structure data downloaded from the 
# Cambridge Structural Database (CSD) hosted by the Cambridge 
# Crystallographic Data Centre (CCDC).
# 
# Full information about CCDC data access policies and citation 
# guidelines are available at http://www.ccdc.cam.ac.uk/access/V1 
# 
# Audit and citation data items may have been added by the CCDC. 
# Please retain this information to preserve the provenance of 
# this file and to allow appropriate attribution of the data. 
# 
#######################################################################

data_shi_4946_ilgu_autored
_database_code_depnum_ccdc_archive 'CCDC 2151141'
loop_
_audit_author_name
_audit_author_address
'Katerina Terebilenko'
;Taras Shevchenko National University of Kyiv
Ukraine
;
_audit_update_record             
;
2022-02-09 deposited with the CCDC.	2022-03-17 downloaded from the CCDC.
;
_audit_creation_date             2021-04-06
_audit_creation_method           
;
Olex2 1.3
(compiled 2020.11.12 svn.r5f609507 for OlexSys, GUI svn.r6272)
;
_shelx_SHELXL_version_number     2018/3
_chemical_name_common            ?
_chemical_name_systematic        ?
_chemical_formula_moiety         'Eu K2 O8 P W'
_chemical_formula_sum            'Eu K2 O8 P W'
_chemical_formula_weight         572.98
_chemical_melting_point          ?
_chemical_oxdiff_formula         Eu1K2O8P1W1
_chemical_oxdiff_usercomment     zovg48
loop_
_atom_type_symbol
_atom_type_description
_atom_type_scat_dispersion_real
_atom_type_scat_dispersion_imag
_atom_type_scat_source
Eu Eu -0.1578 3.6682 'International Tables Vol C Tables 4.2.6.8 and 6.1.1.4'
K K 0.2009 0.2494 'International Tables Vol C Tables 4.2.6.8 and 6.1.1.4'
O O 0.0106 0.0060 'International Tables Vol C Tables 4.2.6.8 and 6.1.1.4'
P P 0.1023 0.0942 'International Tables Vol C Tables 4.2.6.8 and 6.1.1.4'
W W -0.8490 6.8722 'International Tables Vol C Tables 4.2.6.8 and 6.1.1.4'

_shelx_space_group_comment       
;
The symmetry employed for this shelxl refinement is uniquely defined
by the following loop, which should always be used as a source of
symmetry information in preference to the above space-group names.
They are only intended as comments.
;
_space_group_crystal_system      orthorhombic
_space_group_IT_number           73
_space_group_name_H-M_alt        'I b c a'
_space_group_name_Hall           '-I 2b 2c'
loop_
_space_group_symop_operation_xyz
'x, y, z'
'-x+1/2, -y, z+1/2'
'-x, y+1/2, -z+1/2'
'x+1/2, -y+1/2, -z'
'x+1/2, y+1/2, z+1/2'
'-x+1, -y+1/2, z+1'
'-x+1/2, y+1, -z+1'
'x+1, -y+1, -z+1/2'
'-x, -y, -z'
'x-1/2, y, -z-1/2'
'x, -y-1/2, z-1/2'
'-x-1/2, y-1/2, z'
'-x+1/2, -y+1/2, -z+1/2'
'x, y+1/2, -z'
'x+1/2, -y, z'
'-x, y, z+1/2'

_cell_length_a                   6.9856(4)
_cell_length_b                   12.2954(5)
_cell_length_c                   19.7434(9)
_cell_angle_alpha                90
_cell_angle_beta                 90
_cell_angle_gamma                90
_cell_volume                     1695.79(15)
_cell_formula_units_Z            8
_cell_measurement_reflns_used    3033
_cell_measurement_temperature    293(2)
_cell_measurement_theta_max      29.4020
_cell_measurement_theta_min      2.0550
_shelx_estimated_absorpt_T_max   0.667
_shelx_estimated_absorpt_T_min   0.073
_exptl_absorpt_coefficient_mu    22.064
_exptl_absorpt_correction_T_max  1.00000
_exptl_absorpt_correction_T_min  0.10323
_exptl_absorpt_correction_type   multi-scan
_exptl_absorpt_process_details   
;
CrysAlisPro 1.171.41.104a (Rigaku Oxford Diffraction, 2021)
Empirical absorption correction using spherical harmonics,
implemented in SCALE3 ABSPACK scaling algorithm.
;
_exptl_absorpt_special_details   ?
_exptl_crystal_colour            'clear light colourless'
_exptl_crystal_density_diffrn    4.489
_exptl_crystal_density_meas      ?
_exptl_crystal_density_method    ?
_exptl_crystal_description       plate
_exptl_crystal_F_000             2032
_exptl_crystal_size_max          0.25
_exptl_crystal_size_mid          0.25
_exptl_crystal_size_min          0.02
_exptl_transmission_factor_max   ?
_exptl_transmission_factor_min   ?
_diffrn_reflns_av_R_equivalents  0.0528
_diffrn_reflns_av_unetI/netI     0.0374
_diffrn_reflns_Laue_measured_fraction_full 1.000
_diffrn_reflns_Laue_measured_fraction_max 0.887
_diffrn_reflns_limit_h_max       9
_diffrn_reflns_limit_h_min       -8
_diffrn_reflns_limit_k_max       15
_diffrn_reflns_limit_k_min       -16
_diffrn_reflns_limit_l_max       24
_diffrn_reflns_limit_l_min       -25
_diffrn_reflns_number            5948
_diffrn_reflns_point_group_measured_fraction_full 1.000
_diffrn_reflns_point_group_measured_fraction_max 0.887
_diffrn_reflns_theta_full        25.242
_diffrn_reflns_theta_max         29.458
_diffrn_reflns_theta_min         2.063
_diffrn_ambient_temperature      293(2)
_diffrn_detector                 'CCD plate'
_diffrn_detector_area_resol_mean 16.1593
_diffrn_detector_type            Eos
_diffrn_measured_fraction_theta_full 1.000
_diffrn_measured_fraction_theta_max 0.887
_diffrn_measurement_details      
;
List of Runs (angles in degrees, time in seconds):

  # Type    Start    End  Width  t~exp~   \w     \q     \k     \f   Frames
#--------------------------------------------------------------------------
  1  \w    -18.00   9.00   1.00   10.00    --  -15.44 -77.00-158.00   27
  2  \w     13.00  39.00   1.00   10.00    --  -15.44  77.00 -32.00   26
  3  \w    -39.00  42.00   1.00   10.00    --   17.94 -77.00-158.00   81
  4  \w     -8.00  17.00   1.00   10.00    --   17.94  77.00 -32.00   25
  5  \w    -38.00  -7.00   1.00   10.00    --  -15.44 -77.00 120.00   31
  6  \w    -83.00 -56.00   1.00   10.00    --  -15.44-178.00  30.00   27
  7  \w     10.00  39.00   1.00   10.00    --   17.94  77.00-150.00   29
  8  \w    -20.00  53.00   1.00   10.00    --   17.94 -99.00   0.00   73
  9  \w     -8.00  39.00   1.00   10.00    --   17.94  77.00  90.00   47
;
_diffrn_measurement_device       'four-circle diffractometer'
_diffrn_measurement_device_type  'Xcalibur, Eos'
_diffrn_measurement_method       '\w scans'
_diffrn_orient_matrix_type       
'CrysAlisPro convention (1999,Acta A55,543-557)'
_diffrn_orient_matrix_UB_11      0.0066814000
_diffrn_orient_matrix_UB_12      -0.0188478000
_diffrn_orient_matrix_UB_13      -0.0338636000
_diffrn_orient_matrix_UB_21      0.0837138000
_diffrn_orient_matrix_UB_22      0.0317341000
_diffrn_orient_matrix_UB_23      -0.0048247000
_diffrn_orient_matrix_UB_31      0.0571504000
_diffrn_orient_matrix_UB_32      -0.0443132000
_diffrn_orient_matrix_UB_33      0.0109676000
_diffrn_radiation_monochromator  graphite
_diffrn_radiation_probe          x-ray
_diffrn_radiation_type           'Mo K\a'
_diffrn_radiation_wavelength     0.71073
_diffrn_source                   'fine-focus sealed X-ray tube'
_diffrn_source_type              'Enhance (Mo) X-ray Source'
_reflns_Friedel_coverage         0.000
_reflns_Friedel_fraction_full    .
_reflns_Friedel_fraction_max     .
_reflns_number_gt                870
_reflns_number_total             1049
_reflns_odcompleteness_completeness 100.00
_reflns_odcompleteness_iscentric 1
_reflns_odcompleteness_theta     26.32
_reflns_special_details          
;
 Reflections were merged by SHELXL according to the crystal
 class for the calculation of statistics and refinement.
 
 _reflns_Friedel_fraction is defined as the number of unique
 Friedel pairs measured divided by the number that would be
 possible theoretically, ignoring centric projections and
 systematic absences.
;
_reflns_threshold_expression     'I > 2\s(I)'
_computing_cell_refinement       'CrysAlisPro 1.171.41.104a (Rigaku OD, 2021)'
_computing_data_collection       'CrysAlisPro 1.171.41.104a (Rigaku OD, 2021)'
_computing_data_reduction        'CrysAlisPro 1.171.41.104a (Rigaku OD, 2021)'
_computing_molecular_graphics    'Olex2 1.3 (Dolomanov et al., 2009)'
_computing_publication_material  'Olex2 1.3 (Dolomanov et al., 2009)'
_computing_structure_refinement  'SHELXL 2018/3 (Sheldrick, 2015)'
_computing_structure_solution    'SHELXT 2018/2 (Sheldrick, 2018)'
_refine_diff_density_max         2.899
_refine_diff_density_min         -1.773
_refine_diff_density_rms         0.412
_refine_ls_extinction_coef       .
_refine_ls_extinction_method     none
_refine_ls_goodness_of_fit_ref   1.084
_refine_ls_hydrogen_treatment    undef
_refine_ls_matrix_type           full
_refine_ls_number_parameters     61
_refine_ls_number_reflns         1049
_refine_ls_number_restraints     0
_refine_ls_R_factor_all          0.0413
_refine_ls_R_factor_gt           0.0326
_refine_ls_restrained_S_all      1.084
_refine_ls_shift/su_max          0.001
_refine_ls_shift/su_mean         0.000
_refine_ls_structure_factor_coef Fsqd
_refine_ls_weighting_details     
'w=1/[\s^2^(Fo^2^)+(0.0419P)^2^+23.6831P] where P=(Fo^2^+2Fc^2^)/3'
_refine_ls_weighting_scheme      calc
_refine_ls_wR_factor_gt          0.0799
_refine_ls_wR_factor_ref         0.0870
_refine_special_details          ?
_olex2_refinement_description    
;
;
_atom_sites_solution_hydrogens   .
_atom_sites_solution_primary     dual
_atom_sites_solution_secondary   ?
loop_
_atom_site_label
_atom_site_type_symbol
_atom_site_fract_x
_atom_site_fract_y
_atom_site_fract_z
_atom_site_U_iso_or_equiv
_atom_site_adp_type
_atom_site_occupancy
_atom_site_site_symmetry_order
_atom_site_calc_flag
_atom_site_refinement_flags_posn
_atom_site_refinement_flags_adp
_atom_site_refinement_flags_occupancy
_atom_site_disorder_assembly
_atom_site_disorder_group
W1 W 0.500000 0.250000 0.66743(2) 0.01542(17) Uani 1 2 d S T P . .
Eu1 Eu 0.250000 0.32626(4) 0.500000 0.01028(17) Uani 1 2 d S T P . .
K1 K 0.4677(3) 0.42182(18) 0.84361(11) 0.0277(5) Uani 1 1 d . . . . .
P6 P 0.750000 0.4284(2) 0.500000 0.0097(6) Uani 1 2 d S T P . .
O2 O 0.5796(8) 0.3497(4) 0.4915(3) 0.0173(12) Uani 1 1 d . . . . .
O1 O 0.7285(7) 0.5022(4) 0.5610(3) 0.0151(12) Uani 1 1 d . . . . .
O3 O 0.2951(9) 0.2815(5) 0.6168(3) 0.0224(13) Uani 1 1 d . . . . .
O4 O 0.5591(10) 0.3632(5) 0.7181(3) 0.0314(15) Uani 1 1 d . . . . .

loop_
_atom_site_aniso_label
_atom_site_aniso_U_11
_atom_site_aniso_U_22
_atom_site_aniso_U_33
_atom_site_aniso_U_23
_atom_site_aniso_U_13
_atom_site_aniso_U_12
W1 0.0159(3) 0.0144(3) 0.0159(3) 0.000 0.000 0.00113(16)
Eu1 0.0066(3) 0.0064(3) 0.0179(3) 0.000 -0.00008(18) 0.000
K1 0.0238(12) 0.0336(12) 0.0256(10) -0.0050(8) 0.0010(8) -0.0002(8)
P6 0.0059(15) 0.0077(12) 0.0155(14) 0.000 -0.0008(9) 0.000
O2 0.009(3) 0.009(2) 0.034(3) 0.002(2) 0.001(2) -0.003(2)
O1 0.014(3) 0.012(3) 0.019(3) -0.006(2) 0.000(2) -0.001(2)
O3 0.019(3) 0.025(3) 0.023(3) 0.004(3) 0.001(2) 0.005(3)
O4 0.035(4) 0.034(4) 0.025(3) -0.014(3) 0.003(3) -0.001(3)

_geom_special_details            
;
 All esds (except the esd in the dihedral angle between two l.s. planes)
 are estimated using the full covariance matrix.  The cell esds are taken
 into account individually in the estimation of esds in distances, angles
 and torsion angles; correlations between esds in cell parameters are only
 used when they are defined by crystal symmetry.  An approximate (isotropic)
 treatment of cell esds is used for estimating esds involving l.s. planes.
;
loop_
_geom_bond_atom_site_label_1
_geom_bond_atom_site_label_2
_geom_bond_distance
_geom_bond_site_symmetry_2
_geom_bond_publ_flag
W1 Eu1 3.8543(4) . ?
W1 Eu1 3.8543(4) 6_554 ?
W1 K1 4.047(2) 3_646 ?
W1 K1 4.076(2) . ?
W1 K1 4.076(2) 6_554 ?
W1 K1 3.897(2) 13_556 ?
W1 K1 4.047(2) 8_456 ?
W1 K1 3.897(2) 10_657 ?
W1 O3 1.788(6) . ?
W1 O3 1.788(6) 6_554 ?
W1 O4 1.763(6) 6_554 ?
W1 O4 1.763(6) . ?
Eu1 K1 3.847(2) 16_654 ?
Eu1 K1 3.847(2) 10_557 ?
Eu1 P6 3.132(2) 6_554 ?
Eu1 P6 3.016(2) 9_666 ?
Eu1 O2 2.475(5) 6_554 ?
Eu1 O2 2.327(6) 7_545 ?
Eu1 O2 2.475(6) 4_456 ?
Eu1 O2 2.327(6) . ?
Eu1 O1 2.433(6) 15_465 ?
Eu1 O1 2.433(6) 9_666 ?
Eu1 O3 2.392(6) 7_545 ?
Eu1 O3 2.392(6) . ?
K1 K1 3.987(2) 15_565 ?
K1 P6 3.443(2) 10_557 ?
K1 O2 3.069(6) 16_655 ?
K1 O1 2.705(6) 10_557 ?
K1 O1 2.782(6) 8_456 ?
K1 O3 3.198(7) 13_556 ?
K1 O3 2.970(7) 10_657 ?
K1 O4 3.186(7) 10_557 ?
K1 O4 2.659(6) . ?
K1 O4 2.980(7) 8_456 ?
P6 O2 1.543(6) 7_645 ?
P6 O2 1.543(6) . ?
P6 O1 1.515(5) 7_645 ?
P6 O1 1.515(5) . ?

loop_
_geom_angle_atom_site_label_1
_geom_angle_atom_site_label_2
_geom_angle_atom_site_label_3
_geom_angle
_geom_angle_site_symmetry_1
_geom_angle_site_symmetry_3
_geom_angle_publ_flag
Eu1 W1 Eu1 61.898(9) . 6_554 ?
Eu1 W1 K1 72.78(3) 6_554 10_657 ?
Eu1 W1 K1 101.54(3) . 10_657 ?
Eu1 W1 K1 152.02(3) 6_554 . ?
Eu1 W1 K1 102.80(3) . 3_646 ?
Eu1 W1 K1 71.70(3) . 8_456 ?
Eu1 W1 K1 72.78(3) . 13_556 ?
Eu1 W1 K1 125.50(3) . . ?
Eu1 W1 K1 152.02(3) . 6_554 ?
Eu1 W1 K1 125.50(3) 6_554 6_554 ?
Eu1 W1 K1 101.54(3) 6_554 13_556 ?
Eu1 W1 K1 71.70(3) 6_554 3_646 ?
Eu1 W1 K1 102.80(3) 6_554 8_456 ?
K1 W1 K1 79.23(5) 13_556 6_554 ?
K1 W1 K1 60.21(3) 10_657 8_456 ?
K1 W1 K1 106.40(4) 10_657 6_554 ?
K1 W1 K1 60.21(3) 13_556 3_646 ?
K1 W1 K1 79.23(5) 10_657 . ?
K1 W1 K1 124.46(3) 3_646 . ?
K1 W1 K1 62.83(6) . 6_554 ?
K1 W1 K1 119.39(3) 10_657 3_646 ?
K1 W1 K1 173.59(6) 13_556 10_657 ?
K1 W1 K1 119.39(3) 13_556 8_456 ?
K1 W1 K1 173.82(6) 3_646 8_456 ?
K1 W1 K1 61.71(5) 8_456 . ?
K1 W1 K1 61.72(5) 3_646 6_554 ?
K1 W1 K1 124.46(3) 8_456 6_554 ?
K1 W1 K1 106.40(4) 13_556 . ?
O3 W1 Eu1 86.3(2) 6_554 . ?
O3 W1 Eu1 26.54(19) 6_554 6_554 ?
O3 W1 Eu1 86.34(19) . 6_554 ?
O3 W1 Eu1 26.54(19) . . ?
O3 W1 K1 54.2(2) 6_554 10_657 ?
O3 W1 K1 103.3(2) . 3_646 ?
O3 W1 K1 54.2(2) . 13_556 ?
O3 W1 K1 73.1(2) . 8_456 ?
O3 W1 K1 129.30(19) . 6_554 ?
O3 W1 K1 121.5(2) 6_554 13_556 ?
O3 W1 K1 103.3(2) 6_554 8_456 ?
O3 W1 K1 121.5(2) . 10_657 ?
O3 W1 K1 108.7(2) . . ?
O3 W1 K1 108.7(2) 6_554 6_554 ?
O3 W1 K1 73.1(2) 6_554 3_646 ?
O3 W1 K1 129.30(19) 6_554 . ?
O3 W1 O3 112.0(4) . 6_554 ?
O4 W1 Eu1 124.9(2) 6_554 . ?
O4 W1 Eu1 124.9(2) . 6_554 ?
O4 W1 Eu1 113.6(2) 6_554 6_554 ?
O4 W1 Eu1 113.6(2) . . ?
O4 W1 K1 131.0(2) . 13_556 ?
O4 W1 K1 53.7(2) 6_554 13_556 ?
O4 W1 K1 143.6(2) . 3_646 ?
O4 W1 K1 42.0(2) 6_554 3_646 ?
O4 W1 K1 28.3(2) 6_554 6_554 ?
O4 W1 K1 131.0(2) 6_554 10_657 ?
O4 W1 K1 143.6(2) 6_554 8_456 ?
O4 W1 K1 53.7(2) . 10_657 ?
O4 W1 K1 28.3(2) . . ?
O4 W1 K1 84.9(2) . 6_554 ?
O4 W1 K1 42.0(2) . 8_456 ?
O4 W1 K1 84.9(2) 6_554 . ?
O4 W1 O3 107.5(3) . 6_554 ?
O4 W1 O3 109.5(3) . . ?
O4 W1 O3 109.5(3) 6_554 6_554 ?
O4 W1 O3 107.5(3) 6_554 . ?
O4 W1 O4 110.9(4) 6_554 . ?
K1 Eu1 K1 144.44(6) 10_557 16_654 ?
P6 Eu1 K1 72.22(3) 9_666 16_654 ?
P6 Eu1 K1 107.78(3) 6_554 16_654 ?
P6 Eu1 K1 107.78(3) 6_554 10_557 ?
P6 Eu1 K1 72.22(3) 9_666 10_557 ?
P6 Eu1 P6 180.0 9_666 6_554 ?
O2 Eu1 K1 88.06(13) 6_554 16_654 ?
O2 Eu1 K1 124.59(13) 4_456 16_654 ?
O2 Eu1 K1 121.82(14) 7_545 16_654 ?
O2 Eu1 K1 88.06(13) 4_456 10_557 ?
O2 Eu1 K1 52.92(14) . 16_654 ?
O2 Eu1 K1 52.92(14) 7_545 10_557 ?
O2 Eu1 K1 124.59(14) 6_554 10_557 ?
O2 Eu1 K1 121.82(14) . 10_557 ?
O2 Eu1 P6 82.87(13) . 9_666 ?
O2 Eu1 P6 82.87(13) 7_545 9_666 ?
O2 Eu1 P6 150.95(13) 6_554 9_666 ?
O2 Eu1 P6 97.13(13) . 6_554 ?
O2 Eu1 P6 97.13(13) 7_545 6_554 ?
O2 Eu1 P6 150.95(13) 4_456 9_666 ?
O2 Eu1 P6 29.05(13) 4_456 6_554 ?
O2 Eu1 P6 29.05(13) 6_554 6_554 ?
O2 Eu1 O2 68.1(2) 7_545 4_456 ?
O2 Eu1 O2 126.10(15) 7_545 6_554 ?
O2 Eu1 O2 126.10(15) . 4_456 ?
O2 Eu1 O2 68.1(2) . 6_554 ?
O2 Eu1 O2 165.7(3) . 7_545 ?
O2 Eu1 O2 58.1(3) 4_456 6_554 ?
O2 Eu1 O1 78.22(17) 7_545 15_465 ?
O2 Eu1 O1 89.38(18) 7_545 9_666 ?
O2 Eu1 O1 78.22(18) . 9_666 ?
O2 Eu1 O1 89.38(18) . 15_465 ?
O2 Eu1 O3 95.1(2) 7_545 . ?
O2 Eu1 O3 95.1(2) . 7_545 ?
O2 Eu1 O3 88.1(2) 7_545 7_545 ?
O2 Eu1 O3 88.1(2) . . ?
O1 Eu1 K1 46.09(13) 15_465 10_557 ?
O1 Eu1 K1 46.09(13) 9_666 16_654 ?
O1 Eu1 K1 99.44(13) 15_465 16_654 ?
O1 Eu1 K1 99.44(13) 9_666 10_557 ?
O1 Eu1 P6 150.08(13) 9_666 6_554 ?
O1 Eu1 P6 150.08(13) 15_465 6_554 ?
O1 Eu1 P6 29.92(13) 15_465 9_666 ?
O1 Eu1 P6 29.92(13) 9_666 9_666 ?
O1 Eu1 O2 145.18(18) 9_666 4_456 ?
O1 Eu1 O2 145.18(18) 15_465 6_554 ?
O1 Eu1 O2 133.99(18) 9_666 6_554 ?
O1 Eu1 O2 133.99(18) 15_465 4_456 ?
O1 Eu1 O1 59.8(3) 15_465 9_666 ?
O3 Eu1 K1 140.94(15) . 16_654 ?
O3 Eu1 K1 140.94(15) 7_545 10_557 ?
O3 Eu1 K1 50.52(15) 7_545 16_654 ?
O3 Eu1 K1 50.52(15) . 10_557 ?
O3 Eu1 P6 103.31(15) . 9_666 ?
O3 Eu1 P6 103.31(15) 7_545 9_666 ?
O3 Eu1 P6 76.69(15) 7_545 6_554 ?
O3 Eu1 P6 76.69(15) . 6_554 ?
O3 Eu1 O2 78.5(2) . 6_554 ?
O3 Eu1 O2 78.3(2) . 4_456 ?
O3 Eu1 O2 78.3(2) 7_545 6_554 ?
O3 Eu1 O2 78.5(2) 7_545 4_456 ?
O3 Eu1 O1 132.0(2) . 9_666 ?
O3 Eu1 O1 74.4(2) . 15_465 ?
O3 Eu1 O1 132.0(2) 7_545 15_465 ?
O3 Eu1 O1 74.4(2) 7_545 9_666 ?
O3 Eu1 O3 153.4(3) 7_545 . ?
W1 K1 K1 174.83(7) 13_556 15_565 ?
Eu1 K1 W1 108.00(5) 10_657 13_556 ?
Eu1 K1 K1 72.43(3) 10_657 15_565 ?
P6 K1 W1 72.10(5) 10_557 13_556 ?
P6 K1 Eu1 60.92(4) 10_557 10_657 ?
P6 K1 K1 112.06(5) 10_557 15_565 ?
O2 K1 W1 78.83(11) 16_655 13_556 ?
O2 K1 Eu1 37.21(11) 16_655 10_657 ?
O2 K1 K1 103.51(11) 16_655 15_565 ?
O2 K1 P6 26.63(11) 16_655 10_557 ?
O2 K1 O3 58.68(16) 16_655 13_556 ?
O2 K1 O4 101.64(17) 16_655 10_557 ?
O1 K1 W1 73.69(12) 10_557 13_556 ?
O1 K1 W1 140.26(13) 8_456 13_556 ?
O1 K1 Eu1 39.06(12) 8_456 10_657 ?
O1 K1 Eu1 82.50(12) 10_557 10_657 ?
O1 K1 K1 111.40(13) 10_557 15_565 ?
O1 K1 K1 42.64(12) 8_456 15_565 ?
O1 K1 P6 25.04(12) 10_557 10_557 ?
O1 K1 P6 70.98(12) 8_456 10_557 ?
O1 K1 O2 51.43(15) 10_557 16_655 ?
O1 K1 O2 61.54(16) 8_456 16_655 ?
O1 K1 O1 79.07(14) 10_557 8_456 ?
O1 K1 O3 60.83(16) 8_456 10_657 ?
O1 K1 O3 118.23(17) 8_456 13_556 ?
O1 K1 O3 76.17(16) 10_557 13_556 ?
O1 K1 O3 120.33(18) 10_557 10_657 ?
O1 K1 O4 80.71(18) 8_456 8_456 ?
O1 K1 O4 95.32(18) 10_557 8_456 ?
O1 K1 O4 78.20(17) 10_557 10_557 ?
O1 K1 O4 157.16(18) 8_456 10_557 ?
O3 K1 W1 110.21(14) 10_657 13_556 ?
O3 K1 W1 26.95(11) 13_556 13_556 ?
O3 K1 Eu1 38.44(12) 10_657 10_657 ?
O3 K1 Eu1 81.93(12) 13_556 10_657 ?
O3 K1 K1 66.76(13) 10_657 15_565 ?
O3 K1 K1 151.62(13) 13_556 15_565 ?
O3 K1 P6 62.99(12) 13_556 10_557 ?
O3 K1 P6 96.78(13) 10_657 10_557 ?
O3 K1 O2 70.43(16) 10_657 16_655 ?
O3 K1 O3 85.63(19) 10_657 13_556 ?
O3 K1 O4 117.3(2) 10_657 8_456 ?
O3 K1 O4 131.22(19) 10_657 10_557 ?
O4 K1 W1 90.13(16) . 13_556 ?
O4 K1 W1 129.63(15) 8_456 13_556 ?
O4 K1 W1 26.46(11) 10_557 13_556 ?
O4 K1 Eu1 122.82(17) . 10_657 ?
O4 K1 Eu1 134.18(13) 10_557 10_657 ?
O4 K1 Eu1 119.28(14) 8_456 10_657 ?
O4 K1 K1 52.01(14) 8_456 15_565 ?
O4 K1 K1 85.43(15) . 15_565 ?
O4 K1 K1 153.38(13) 10_557 15_565 ?
O4 K1 P6 116.12(14) 8_456 10_557 ?
O4 K1 P6 87.28(13) 10_557 10_557 ?
O4 K1 P6 161.52(17) . 10_557 ?
O4 K1 O2 146.54(19) . 16_655 ?
O4 K1 O2 131.92(17) 8_456 16_655 ?
O4 K1 O1 153.7(2) . 10_557 ?
O4 K1 O1 124.4(2) . 8_456 ?
O4 K1 O3 53.28(16) 10_557 13_556 ?
O4 K1 O3 84.4(2) . 10_657 ?
O4 K1 O3 156.37(18) 8_456 13_556 ?
O4 K1 O3 98.83(19) . 13_556 ?
O4 K1 O4 103.7(2) 8_456 10_557 ?
O4 K1 O4 78.31(14) . 10_557 ?
O4 K1 O4 78.9(2) . 8_456 ?
Eu1 P6 Eu1 180.0 9_666 6_554 ?
Eu1 P6 K1 88.64(6) 6_554 10_657 ?
Eu1 P6 K1 88.64(6) 6_554 16_654 ?
Eu1 P6 K1 91.36(6) 9_666 10_657 ?
Eu1 P6 K1 91.36(6) 9_666 16_654 ?
K1 P6 K1 177.29(11) 16_654 10_657 ?
O2 P6 Eu1 51.2(2) 7_645 6_554 ?
O2 P6 Eu1 128.8(2) 7_645 9_666 ?
O2 P6 Eu1 128.8(2) . 9_666 ?
O2 P6 Eu1 51.2(2) . 6_554 ?
O2 P6 K1 115.0(2) 7_645 16_654 ?
O2 P6 K1 115.0(2) . 10_657 ?
O2 P6 K1 63.1(2) 7_645 10_657 ?
O2 P6 K1 63.1(2) . 16_654 ?
O2 P6 O2 102.3(4) 7_645 . ?
O1 P6 Eu1 126.8(2) . 6_554 ?
O1 P6 Eu1 53.2(2) 7_645 9_666 ?
O1 P6 Eu1 126.8(2) 7_645 6_554 ?
O1 P6 Eu1 53.2(2) . 9_666 ?
O1 P6 K1 133.1(2) . 16_654 ?
O1 P6 K1 49.1(2) 7_645 16_654 ?
O1 P6 K1 133.1(2) 7_645 10_657 ?
O1 P6 K1 49.1(2) . 10_657 ?
O1 P6 O2 112.7(3) 7_645 7_645 ?
O1 P6 O2 112.7(3) . . ?
O1 P6 O2 111.4(3) 7_645 . ?
O1 P6 O2 111.4(3) . 7_645 ?
O1 P6 O1 106.4(5) 7_645 . ?
Eu1 O2 Eu1 111.3(2) . 6_554 ?
Eu1 O2 K1 111.63(19) 6_554 16_654 ?
Eu1 O2 K1 89.87(18) . 16_654 ?
P6 O2 Eu1 99.8(3) . 6_554 ?
P6 O2 Eu1 146.4(3) . . ?
P6 O2 K1 90.3(2) . 16_654 ?
Eu1 O1 K1 94.85(17) 9_666 8_456 ?
Eu1 O1 K1 128.6(2) 9_666 10_657 ?
K1 O1 K1 93.20(18) 10_657 8_456 ?
P6 O1 Eu1 96.9(3) . 9_666 ?
P6 O1 K1 143.5(3) . 8_456 ?
P6 O1 K1 105.9(3) . 10_657 ?
W1 O3 Eu1 134.0(3) . . ?
W1 O3 K1 126.5(3) . 10_557 ?
W1 O3 K1 98.9(2) . 13_556 ?
Eu1 O3 K1 91.04(19) . 10_557 ?
Eu1 O3 K1 109.9(2) . 13_556 ?
K1 O3 K1 87.00(17) 10_557 13_556 ?
W1 O4 K1 99.9(3) . 10_657 ?
W1 O4 K1 114.7(3) . 8_456 ?
W1 O4 K1 133.4(3) . . ?
K1 O4 K1 80.50(17) 8_456 10_657 ?
K1 O4 K1 95.1(2) . 8_456 ?
K1 O4 K1 120.7(2) . 10_657 ?

loop_
_geom_torsion_atom_site_label_1
_geom_torsion_atom_site_label_2
_geom_torsion_atom_site_label_3
_geom_torsion_atom_site_label_4
_geom_torsion
_geom_torsion_site_symmetry_1
_geom_torsion_site_symmetry_2
_geom_torsion_site_symmetry_3
_geom_torsion_site_symmetry_4
_geom_torsion_publ_flag
Eu1 W1 O3 Eu1 -21.8(4) 6_554 . . . ?
Eu1 W1 O3 K1 -138.3(7) . . . 10_557 ?
Eu1 W1 O3 K1 -160.1(3) 6_554 . . 10_557 ?
Eu1 W1 O3 K1 128.9(5) . . . 13_556 ?
Eu1 W1 O3 K1 107.06(15) 6_554 . . 13_556 ?
Eu1 W1 O4 K1 121.6(4) . . . . ?
Eu1 W1 O4 K1 -15.9(3) 6_554 . . 10_657 ?
Eu1 W1 O4 K1 -3.1(3) . . . 8_456 ?
Eu1 W1 O4 K1 68.2(3) 6_554 . . 8_456 ?
Eu1 W1 O4 K1 -87.1(2) . . . 10_657 ?
Eu1 W1 O4 K1 -167.1(3) 6_554 . . . ?
Eu1 P6 O2 Eu1 157.8(7) 6_554 . . . ?
Eu1 P6 O2 Eu1 180.0 9_666 . . 6_554 ?
Eu1 P6 O2 Eu1 -22.2(7) 9_666 . . . ?
Eu1 P6 O2 K1 68.0(2) 9_666 . . 16_654 ?
Eu1 P6 O2 K1 -112.0(2) 6_554 . . 16_654 ?
Eu1 P6 O1 Eu1 180.000(1) 6_554 . . 9_666 ?
Eu1 P6 O1 K1 -133.4(3) 9_666 . . 10_657 ?
Eu1 P6 O1 K1 46.6(3) 6_554 . . 10_657 ?
Eu1 P6 O1 K1 -72.2(6) 6_554 . . 8_456 ?
Eu1 P6 O1 K1 107.8(6) 9_666 . . 8_456 ?
K1 W1 O3 Eu1 -92.1(4) 3_646 . . . ?
K1 W1 O3 Eu1 -156.2(3) 6_554 . . . ?
K1 W1 O3 Eu1 45.4(5) 10_657 . . . ?
K1 W1 O3 Eu1 134.0(4) . . . . ?
K1 W1 O3 Eu1 82.7(4) 8_456 . . . ?
K1 W1 O3 Eu1 -128.9(5) 13_556 . . . ?
K1 W1 O3 K1 129.7(3) 3_646 . . 10_557 ?
K1 W1 O3 K1 92.8(3) 13_556 . . 10_557 ?
K1 W1 O3 K1 -27.3(3) 6_554 . . 13_556 ?
K1 W1 O3 K1 -92.9(3) 10_657 . . 10_557 ?
K1 W1 O3 K1 36.85(18) 3_646 . . 13_556 ?
K1 W1 O3 K1 -148.4(2) 8_456 . . 13_556 ?
K1 W1 O3 K1 -4.2(4) . . . 10_557 ?
K1 W1 O3 K1 -97.09(16) . . . 13_556 ?
K1 W1 O3 K1 174.28(6) 10_657 . . 13_556 ?
K1 W1 O3 K1 65.5(4) 6_554 . . 10_557 ?
K1 W1 O3 K1 -55.5(3) 8_456 . . 10_557 ?
K1 W1 O4 K1 151.3(6) . . . 10_657 ?
K1 W1 O4 K1 -59.6(6) 3_646 . . . ?
K1 W1 O4 K1 34.4(6) 13_556 . . . ?
K1 W1 O4 K1 124.7(6) 8_456 . . . ?
K1 W1 O4 K1 114.64(18) 6_554 . . 10_657 ?
K1 W1 O4 K1 -90.3(3) 13_556 . . 8_456 ?
K1 W1 O4 K1 -84.0(3) 8_456 . . 10_657 ?
K1 W1 O4 K1 -151.3(6) 10_657 . . . ?
K1 W1 O4 K1 -124.7(6) . . . 8_456 ?
K1 W1 O4 K1 -161.3(3) 6_554 . . 8_456 ?
K1 W1 O4 K1 -174.35(6) 13_556 . . 10_657 ?
K1 W1 O4 K1 84.0(3) 10_657 . . 8_456 ?
K1 W1 O4 K1 91.7(3) 3_646 . . 10_657 ?
K1 W1 O4 K1 175.68(7) 3_646 . . 8_456 ?
K1 W1 O4 K1 -36.6(4) 6_554 . . . ?
K1 P6 O2 Eu1 91.9(6) 10_657 . . . ?
K1 P6 O2 Eu1 112.0(2) 16_654 . . 6_554 ?
K1 P6 O2 Eu1 -90.2(6) 16_654 . . . ?
K1 P6 O2 Eu1 -65.8(2) 10_657 . . 6_554 ?
K1 P6 O2 K1 -177.84(9) 10_657 . . 16_654 ?
K1 P6 O1 Eu1 -48.8(3) 16_654 . . 9_666 ?
K1 P6 O1 Eu1 133.4(3) 10_657 . . 9_666 ?
K1 P6 O1 K1 -118.8(6) 10_657 . . 8_456 ?
K1 P6 O1 K1 59.0(6) 16_654 . . 8_456 ?
K1 P6 O1 K1 177.84(10) 16_654 . . 10_657 ?
O2 P6 O2 Eu1 157.8(7) 7_645 . . . ?
O2 P6 O2 Eu1 -0.001(0) 7_645 . . 6_554 ?
O2 P6 O2 K1 -112.0(2) 7_645 . . 16_654 ?
O2 P6 O1 Eu1 123.2(3) 7_645 . . 9_666 ?
O2 P6 O1 Eu1 -122.4(3) . . . 9_666 ?
O2 P6 O1 K1 104.2(3) . . . 10_657 ?
O2 P6 O1 K1 -10.2(3) 7_645 . . 10_657 ?
O2 P6 O1 K1 -129.0(5) 7_645 . . 8_456 ?
O2 P6 O1 K1 -14.6(6) . . . 8_456 ?
O1 P6 O2 Eu1 -81.6(6) 7_645 . . . ?
O1 P6 O2 Eu1 -119.8(3) . . . 6_554 ?
O1 P6 O2 Eu1 38.0(7) . . . . ?
O1 P6 O2 Eu1 120.6(3) 7_645 . . 6_554 ?
O1 P6 O2 K1 128.2(3) . . . 16_654 ?
O1 P6 O2 K1 8.6(3) 7_645 . . 16_654 ?
O1 P6 O1 Eu1 0.001(1) 7_645 . . 9_666 ?
O1 P6 O1 K1 107.8(6) 7_645 . . 8_456 ?
O1 P6 O1 K1 -133.4(3) 7_645 . . 10_657 ?
O3 W1 O3 Eu1 -15.1(3) 6_554 . . . ?
O3 W1 O3 K1 113.8(2) 6_554 . . 13_556 ?
O3 W1 O3 K1 -153.4(4) 6_554 . . 10_557 ?
O3 W1 O4 K1 90.6(3) 6_554 . . 8_456 ?
O3 W1 O4 K1 93.4(5) . . . . ?
O3 W1 O4 K1 -31.3(4) . . . 8_456 ?
O3 W1 O4 K1 6.6(3) 6_554 . . 10_657 ?
O3 W1 O4 K1 -115.3(3) . . . 10_657 ?
O3 W1 O4 K1 -144.7(4) 6_554 . . . ?
O4 W1 O3 Eu1 104.0(4) . . . . ?
O4 W1 O3 Eu1 -135.5(4) 6_554 . . . ?
O4 W1 O3 K1 86.3(4) 6_554 . . 10_557 ?
O4 W1 O3 K1 -6.6(3) 6_554 . . 13_556 ?
O4 W1 O3 K1 -34.2(4) . . . 10_557 ?
O4 W1 O3 K1 -127.1(3) . . . 13_556 ?
O4 W1 O4 K1 -25.0(3) 6_554 . . . ?
O4 W1 O4 K1 126.3(3) 6_554 . . 10_657 ?
O4 W1 O4 K1 -149.7(4) 6_554 . . 8_456 ?

loop_
_diffrn_refln_index_h
_diffrn_refln_index_k
_diffrn_refln_index_l
_diffrn_refln_intensity_net
_diffrn_refln_intensity_u
0 0 -2 512.07 24.71
0 0 2 540.31 28.2
0 0 -4 268.55 21.81
0 0 4 260.4 23.34
0 0 4 233.4 15.63
0 0 6 9999 167.79
0 0 -6 9987.39 155.41
0 0 8 586.46 38.87
0 0 -8 599.24 36.61
0 0 8 522.02 24.96
0 0 10 121.61 17.5
0 0 -10 115.11 15.87
0 0 10 106.61 10.83
0 0 12 4013.17 71.02
0 0 -12 4206.62 98.71
0 0 12 4318.67 105.78
0 0 14 395.32 30.74
0 0 14 367.73 19.98
0 0 -14 362.42 28.03
0 0 -16 58.29 11.12
0 0 16 79.89 13.96
0 0 16 56.79 7.88
0 0 18 2693.26 83.98
0 0 20 90.9 15.28
0 0 22 3.87 3.73
0 0 24 896.68 51.76
0 1 -1 0.3 0.21
0 -1 -1 0.81 0.31
0 1 1 0.77 0.38
0 -1 1 0.92 0.42
0 1 -1 1.54 1.88
0 -1 1 0.62 1.6
0 -1 3 0.68 0.31
0 1 -3 1.46 0.77
0 1 -3 1.99 1.05
0 -1 3 4.86 4.94
0 -1 3 1.87 0.8
0 -1 -3 6.69 2.89
0 -1 -5 8 4.18
0 1 -5 5.13 4.26
0 1 -5 2.2 1.44
0 1 -5 1.13 0.99
0 -1 5 0.89 0.68
0 1 -7 -0.16 1.12
0 -1 7 0.88 1.71
0 1 -7 0.75 1.24
0 -1 -7 -0.19 1.67
0 1 -7 1.38 3.55
0 1 -9 2.43 3.75
0 -1 -9 3.43 4.02
0 -1 9 -0.09 2.59
0 1 -11 -1.53 1.91
0 -1 -11 1.88 1.49
0 -1 11 1.36 1.06
0 -1 -13 1.88 2.35
0 1 13 -0.61 1.39
0 1 -13 3.75 3.7
0 1 13 0.43 1.84
0 -1 13 -0.6 0.77
0 -1 -15 2.36 2.49
0 1 -15 -1.1 2.13
0 1 15 -1.3 0.49
0 1 15 1.46 0.98
0 -1 15 0.27 1.15
0 1 -17 -0.12 2.07
0 1 17 3.72 3.72
0 1 17 0.76 0.74
0 -1 17 0.07 1
0 1 19 -0.64 0.69
0 1 19 1.05 2.49
0 -1 19 -1.06 2.3
0 -1 21 0.86 1.59
0 1 21 0.87 1.79
0 1 23 0.19 2.13
0 -1 23 4.6 4.34
0 2 0 2818.53 33
0 -2 0 2667.57 31.51
0 2 0 2680.08 31.58
0 -2 2 31.24 3.08
0 2 -2 33.02 9.05
0 -2 -2 29.91 3.13
0 2 -2 32.78 2.59
0 -2 -2 35.71 3.95
0 2 2 32.88 3.32
0 2 -2 30.68 3.03
0 -2 2 29.72 2.47
0 2 -4 4.76 1.5
0 2 -4 3.26 1.01
0 -2 -4 1.72 1.5
0 -2 4 3.09 1.35
0 2 -4 3.75 1.37
0 -2 4 4.6 1.64
0 -2 -4 4.19 0.87
0 2 -6 2108.06 41.2
0 -2 6 2216.19 41.98
0 -2 -6 2081.23 32.74
0 -2 6 2140.49 41.13
0 2 -6 2135.78 37.55
0 -2 8 68.76 9
0 -2 -8 81.49 12.07
0 2 -8 71.2 7.5
0 2 -8 90.04 16.02
0 2 -8 67.14 8.6
0 -2 8 70.59 9.2
0 2 -10 170.66 20.93
0 -2 -10 159.31 17.43
0 -2 10 115.72 14.28
0 2 -10 110.79 11.04
0 -2 -12 1241.71 49.86
0 2 -12 1253.41 56.4
0 -2 14 73.89 14.24
0 -2 -14 101.49 14.19
0 2 -14 94.46 15.26
0 2 16 3.79 2.96
0 2 16 2.06 1.56
0 2 18 683.18 42.44
0 -2 18 762.2 48.07
0 2 18 677.31 27.05
0 2 -18 740.82 43.13
0 2 20 50.5 11.67
0 -2 20 64.31 14.37
0 -2 22 3.45 4.15
0 2 22 0.79 2.25
0 2 24 527.93 39.54
0 -2 24 551.59 41.7
0 3 -1 3.46 1.28
0 3 1 1.13 0.86
0 3 -1 2.96 1.33
0 -3 -1 0.65 0.76
0 -3 -1 3.05 1.34
0 3 1 4.03 1.6
0 -3 1 1.32 0.95
0 -3 3 1.15 0.88
0 -3 -3 0.2 0.15
0 3 -3 -1.08 0.85
0 -3 -3 1.85 1.06
0 3 3 1.27 0.94
0 3 -3 0.93 0.5
0 3 -3 0.56 0.85
0 -3 3 0.69 0.47
0 3 -5 1.24 0.77
0 3 -5 0.44 0.28
0 -3 5 0.37 0.71
0 3 -5 0.42 0.73
0 3 5 2.13 1.9
0 -3 7 1.82 2.01
0 3 -7 1.14 0.96
0 3 -7 1.72 0.9
0 3 -7 1.92 0.99
0 -3 -7 2.01 0.99
0 -3 7 0.85 0.99
0 3 -9 2.96 5.32
0 -3 -9 0.14 1.02
0 -3 9 -0.34 1.05
0 3 -9 1.68 2.18
0 -3 -9 0.47 1.34
0 -3 -11 -0.05 1.39
0 -3 11 0.94 1.12
0 3 -11 0.15 1.07
0 3 -11 1.47 2.3
0 -3 -13 0.35 1.74
0 -3 13 -1.73 3.82
0 3 -13 1.62 2.56
0 -3 15 0.01 2.22
0 -3 -15 -1.93 1.82
0 3 -17 -1.94 2.5
0 -3 -17 -0.97 1.66
0 -3 17 -0.56 2.83
0 3 19 -2.31 3.71
0 3 -19 0.39 2.25
0 -3 -19 7.26 4.88
0 -3 19 0.96 2.55
0 3 21 3.87 4.27
0 -3 -21 2.15 1.99
0 -3 21 6.68 5.73
0 3 23 -1.8 1.35
0 -3 -23 -1.54 1.59
0 -3 23 -1.99 2.71
0 4 0 375.01 14.51
0 4 0 428.4 17.83
0 4 0 400.87 15.65
0 -4 0 398.31 14.85
0 4 -2 610.59 18.84
0 4 -2 553.03 16.34
0 4 2 572.69 18.59
0 -4 -2 531.04 18.81
0 4 -2 503.39 34.96
0 -4 2 583.6 16.42
0 -4 -2 569.2 18.05
0 -4 2 540.42 17.52
0 4 4 1627.76 34.32
0 -4 -4 1600.09 33.9
0 4 -4 1465.28 73.82
0 -4 4 1616.81 27.49
0 -4 4 1673.67 33.66
0 4 -4 1586.97 27.32
0 4 -4 1584.77 32.52
0 -4 -4 1660.38 40.12
0 -4 -6 101.93 11.95
0 4 -6 94.91 6.25
0 4 -6 111.07 9.37
0 4 -6 97.45 8.84
0 4 6 111.04 6.46
0 -4 6 108.27 9.06
0 -4 -6 104.18 9.3
0 -4 8 1042.13 31.89
0 4 -8 1098.29 24.08
0 4 -8 1129.94 34.27
0 -4 -8 1096.75 34.61
0 4 -10 632.4 19.93
0 -4 10 673.54 29.17
0 -4 -10 637.99 20.61
0 4 -12 202.08 12.88
0 4 -12 225.66 26.49
0 -4 12 224.58 19.65
0 -4 -12 194.5 13.64
0 4 -14 654.14 26.96
0 -4 14 737.09 42.25
0 -4 -14 656.65 30.31
0 4 -14 757.47 46.63
0 4 -16 83.16 15.18
0 -4 -16 62.88 10.84
0 -4 16 65.24 14.06
0 4 -18 209.93 24.21
0 -4 -18 178.89 19.84
0 4 20 243.12 29.07
0 -4 20 297.69 33.45
0 -4 22 164.1 25.44
0 -4 -22 166.24 18.72
0 4 22 131.29 21.19
0 4 24 58.3 14.75
0 -4 24 87.01 18.3
0 -4 -24 79.86 13.24
0 5 1 -0.12 0.73
0 5 -1 -0.17 0.93
0 5 -1 0.64 1.08
0 5 -1 1.52 1.98
0 -5 1 0.69 0.2
0 5 1 3.67 2.01
0 5 -1 0.24 0.9
0 -5 -1 0.51 0.42
0 -5 -1 0.47 0.16
0 5 3 0.53 0.17
0 5 -3 1.47 0.93
0 5 -3 2.2 1.65
0 -5 3 1.13 0.83
0 5 -3 1.46 4.65
0 -5 -3 0.48 1.17
0 -5 3 1.07 1.09
0 -5 -3 0.97 1.04
0 5 5 -0.53 1.38
0 5 -5 3.49 5.29
0 -5 5 -0.16 0.27
0 -5 -5 0.08 0.97
0 -5 -5 1.3 1.48
0 5 -5 0.99 1.4
0 5 -5 2.15 1.2
0 -5 5 0.74 0.86
0 5 -5 1.32 1.4
0 -5 -7 -0.7 1.1
0 5 -7 0.35 0.56
0 5 -7 -1.61 1.01
0 -5 7 -0.49 1.3
0 5 7 1.56 1.06
0 -5 -7 0.57 1.29
0 5 -7 2.72 4.05
0 5 -9 3.88 5.14
0 5 -9 -0.45 0.44
0 -5 9 -1.37 2.16
0 -5 -9 -0.07 0.87
0 5 -9 0.83 0.7
0 -5 -9 2.12 4.38
0 -5 -11 -7.43 3.36
0 -5 -11 4.15 2.33
0 -5 11 2.13 2.79
0 5 -11 -0.09 0.82
0 5 -11 3.9 6.65
0 -5 -13 2.92 3.88
0 5 -13 2.2 3.56
0 -5 -13 0.86 1.73
0 -5 13 4.57 2.59
0 5 -13 -1.41 1.45
0 -5 15 4.06 4.47
0 -5 -15 1.57 1.45
0 5 -15 11.43 6.27
0 -5 -15 4.52 4.48
0 -5 17 0.26 3.45
0 -5 -17 3.07 2.88
0 -5 -17 -1.05 1.93
0 5 -17 6.99 5.56
0 -5 19 -2.82 4.86
0 -5 -19 1.31 1.89
0 -5 -21 0.1 0.89
0 -5 21 -4.37 6.55
0 -5 23 -10.7 6.62
0 5 23 -18.31 8.35
0 -5 -25 0.86 1.08
0 6 0 186.28 12.79
0 6 0 165.66 12.25
0 -6 0 213.47 13.36
0 -6 2 2757.16 47.43
0 6 -2 2747.69 48.85
0 -6 -2 2679.08 52.55
0 6 -2 2738.94 69.71
0 -6 4 2996.79 54.08
0 -6 4 3054.57 47.44
0 -6 -4 3004.49 60.7
0 6 -4 3050.04 49.99
0 -6 -6 461.88 26.4
0 6 -6 366.14 40.3
0 -6 6 455.23 21.19
0 -6 6 430.37 16.27
0 6 6 403.31 13.51
0 6 -6 425.43 20.61
0 6 -6 441.45 17.76
0 -6 -6 438.06 21.31
0 6 -8 1063.72 35.32
0 -6 -8 1146.78 49.42
0 -6 -8 1107.83 36.58
0 -6 8 1077.52 34.71
0 6 8 1174.89 25.23
0 6 -8 1059.16 27.81
0 6 -10 1429.53 44.45
0 6 -10 1391.74 32.88
0 -6 -10 1482.78 64.51
0 -6 10 1409.54 42.66
0 -6 -10 1444.39 45.28
0 -6 -12 155.2 22.49
0 -6 -12 153.98 16.59
0 6 -12 183.77 26.2
0 6 -12 140.5 10.74
0 -6 12 158.79 15.6
0 -6 -14 904.77 45.99
0 6 -14 936.56 57.41
0 -6 -14 815.95 52.53
0 -6 14 879.68 42.05
0 -6 -16 1026.16 56.97
0 -6 16 1000.95 51.52
0 6 -16 984.56 57.29
0 -6 -16 1096.39 59.75
0 6 -18 51 12.67
0 -6 18 33.16 10.44
0 -6 -18 21.43 8.21
0 -6 -18 50.19 12.53
0 -6 -20 267.99 36.94
0 -6 20 256.66 31.84
0 -6 -20 362.82 31.98
0 -6 -22 479.72 35.6
0 -6 -22 481.6 52.48
0 -6 -24 46.99 10.84
0 -7 1 0.07 1.29
0 7 -1 0.32 1.03
0 7 1 1.05 1.44
0 -7 -1 1.64 1.75
0 7 -3 1.34 2.02
0 -7 -3 1.21 1.31
0 7 -3 0.92 0.87
0 -7 3 -0.59 1.12
0 -7 -5 1.25 2.12
0 -7 5 -0.41 0.52
0 7 -5 0.76 0.68
0 -7 5 -0.05 1.13
0 7 -7 1.81 6.34
0 7 -7 0.84 1.35
0 -7 7 -0.25 0.71
0 7 -7 2.59 1.94
0 -7 -7 1.44 1.38
0 -7 7 1.14 1.7
0 7 7 0.09 0.73
0 7 -9 -2.88 5.45
0 7 -9 -0.26 0.47
0 -7 9 -0.49 1.32
0 7 -9 -1.6 2.06
0 -7 -9 2.07 2.31
0 -7 -9 -0.21 1.88
0 7 -11 -2.63 1.58
0 7 -11 -2.31 2.86
0 -7 -11 -1.38 1.45
0 7 -11 0.19 3.53
0 -7 -11 3.03 2.41
0 -7 11 -1.17 2.03
0 -7 13 -1.97 1.93
0 -7 -13 -0.72 1.45
0 7 -13 0.21 2.63
0 -7 -13 0.68 3.42
0 -7 15 -0.44 1.45
0 7 -15 1.95 4.44
0 -7 -15 4.2 5.77
0 -7 -15 0.5 1.57
0 -7 -17 -2.87 3.05
0 -7 -17 4.31 1.93
0 -7 17 -4.61 5.68
0 7 -17 1.22 2.09
0 -7 -19 -3.93 4.8
0 -7 19 -2.64 5.45
0 -7 -19 2.89 4.92
0 -7 21 -1.61 4.31
0 -7 -21 7.31 5.99
0 -7 -23 6.2 3.95
0 8 0 47.4 7.35
0 -8 0 54.53 7.87
0 8 -2 1099.17 35.83
0 -8 -2 1154.83 38.03
0 -8 -4 851.38 34.76
0 -8 4 843.36 28.02
0 8 -4 828.53 44.06
0 8 -6 16.55 8.13
0 -8 -6 14.12 5.18
0 -8 6 15.6 3.68
0 -8 6 15.81 4.54
0 8 8 1342.16 28.83
0 -8 -8 1533.27 59.3
0 8 -8 1456.76 46.19
0 -8 8 1427.97 36.13
0 -8 8 1461.65 44.61
0 8 -8 1379.5 40.26
0 -8 -10 714.52 46.8
0 8 -10 666.02 28.56
0 8 -10 733.87 59.73
0 -8 10 701.87 32.34
0 8 -10 664.69 32.44
0 -8 -10 684.04 33.03
0 8 -12 1.98 0.34
0 -8 -12 0.45 2.38
0 -8 -12 3.92 2.69
0 -8 12 2.33 1.65
0 -8 -14 717.68 40.07
0 8 -14 771.26 57.29
0 -8 14 690.59 36.98
0 -8 16 353.17 29.13
0 -8 -16 312.45 36.26
0 -8 -16 369.38 32.05
0 -8 18 20.17 7.73
0 -8 -18 24.06 9.67
0 -8 -18 18.82 9.55
0 -8 20 560.34 45.92
0 -8 -20 528.79 50.41
0 -8 -20 638.3 47.01
0 -8 -22 248.62 27.99
0 -9 1 0.62 0.49
0 -9 -1 0.89 1.15
0 9 1 1.41 1.87
0 9 -1 1.26 1.99
0 -9 -3 -0.51 0.96
0 -9 3 -0.59 1.43
0 9 -3 0.6 1.73
0 -9 -5 2.01 2.84
0 -9 5 0.11 1.02
0 -9 7 0.93 0.38
0 -9 -7 1.64 3.27
0 -9 7 -2.07 1.66
0 9 -7 -0.32 1.67
0 9 -7 3.72 4.79
0 -9 9 -0.37 1.09
0 9 -9 0.99 4.33
0 -9 -9 5.3 5.27
0 9 -9 0.59 0.38
0 9 9 -0.52 0.51
0 -9 11 1.4 1.35
0 -9 -11 3.01 2.23
0 9 -11 -2.67 3.03
0 9 -13 -2.58 3.67
0 -9 -13 -1.11 4.42
0 -9 13 -1.49 2.49
0 -9 -13 1.23 1.96
0 -9 15 -1.36 2.95
0 -9 -15 -3.29 4.14
0 -9 -15 0.01 1.68
0 -9 17 -1.25 2.47
0 -9 -17 -1.77 3.46
0 -9 -17 -1.07 3.58
0 -9 -19 -3.63 5.81
0 -9 -19 7.98 7.15
0 -9 19 -1.02 3.83
0 -9 -21 5.54 5.67
0 10 0 700.67 32.18
0 -10 0 704.01 31.38
0 -10 2 116.38 12.3
0 -10 -2 95.62 12.05
0 10 -2 106.88 12.53
0 -10 -4 7.61 3.19
0 -10 4 9.63 3.35
0 10 -4 11.46 3.59
0 -10 6 793.21 30.33
0 -10 -6 876.51 42.15
0 -10 -8 44.58 10.56
0 10 -8 39.39 8.94
0 -10 8 32.24 5.83
0 -10 -10 8.72 6.03
0 10 -10 8.07 4.64
0 -10 10 7.93 3.94
0 -10 12 522.78 31.42
0 10 -12 535.61 33.8
0 -10 -12 586.77 50.8
0 -10 14 61.3 11.52
0 10 -14 69.49 12.85
0 -10 -14 40.94 15.65
0 -10 16 55.13 11.7
0 -10 -16 58.31 13.14
0 -10 -16 31.79 13.23
0 -10 -18 329.8 40.82
0 -10 18 316.95 31.26
0 -10 -18 306.5 32.76
0 11 -1 -0.42 1.36
0 -11 -1 1.4 0.3
0 -11 1 0.58 0.66
0 11 -3 0.91 0.61
0 -11 3 -0.23 1.08
0 -11 -3 1.21 1.82
0 -11 5 -0.88 0.41
0 11 -5 0.68 1.78
0 -11 -5 -1.26 0.77
0 -11 7 0.5 0.8
0 11 -7 -0.85 0.95
0 -11 -9 6.64 4.94
0 -11 9 3.31 2.78
0 11 -9 -0.14 1.6
0 -11 11 1 1.38
0 11 -11 -4.16 4.56
0 11 -13 -2.05 2.49
0 -11 13 0.93 2.16
0 11 -15 -1.18 4.07
0 -11 -15 3.26 3.49
0 -11 15 2.18 3.93
0 -11 -17 -10.21 7.7
0 -11 17 1.34 2.22
0 12 0 2137.38 62.9
0 -12 0 2018.08 60.34
0 12 -2 123.84 15.53
0 -12 -2 86.2 12.66
0 -12 2 120.02 14.31
0 12 -4 45.86 9.27
0 -12 -4 45.73 9.83
0 -12 4 43.82 8.14
0 -12 6 1675.25 50.06
0 12 -6 1707.35 59.37
0 -12 -6 1686.68 64.19
0 -12 -8 34.92 10.46
0 -12 8 21.59 5.65
0 12 -8 36.92 9.35
0 12 -8 18.68 6.77
0 -12 -10 5.57 5.51
0 12 -10 6.6 3.38
0 12 -12 1466.52 62.79
0 -12 -12 1450.42 85.93
0 -12 14 56.49 11.86
0 -12 -14 60.13 19.55
0 12 -14 78.59 15.59
0 -13 1 -0.16 0.83
0 -13 -1 1.48 1.62
0 13 -1 -0.2 1.66
0 -13 -3 -0.61 2.24
0 13 -3 2.15 1.99
0 -13 3 0.88 1.94
0 -13 -5 -2.78 2.36
0 13 -5 0.51 2.48
0 -13 5 3.84 2.89
0 -13 -7 -0.8 2.96
0 -13 7 0.77 0.99
0 13 -7 -1.74 2.68
0 13 -7 2.56 2.64
0 13 -9 0.24 1.83
0 -13 -9 -0.09 2.83
0 13 -9 0.72 1.98
0 -13 -11 4.35 4.49
0 13 -11 -1.85 1.88
0 -13 -13 5.43 3.66
0 13 -13 4.5 4.59
0 -14 0 400.17 29.57
0 14 -2 7.28 3.97
0 -14 -2 5.09 2.47
0 -14 2 11.3 4.35
0 14 -4 21.49 6.98
0 -14 4 16.87 5.98
0 -14 6 593.77 33.11
0 14 -6 692.44 41.44
0 -14 -6 581.19 39.56
0 -14 -8 1.07 4.15
0 14 -8 8.05 4.53
0 14 -8 7.45 4.34
0 14 -10 39.08 10.34
0 -14 -10 40.81 11.94
0 14 -10 37.08 10.04
0 -15 1 2.19 3.29
0 -15 -1 -1.62 2.26
0 -15 -3 -0.66 2.52
0 -15 3 -1.51 2.16
0 15 -3 -1.83 0.38
0 15 -5 -4.7 3.51
0 -15 -5 -5.43 3.81
0 -15 -7 2.15 3.83
0 -16 0 288.22 27.65
0 -16 -2 5.73 3.61
0 -16 2 13.22 5.77
-1 0 -1 3.93 1.2
-1 0 1 4.37 1.26
1 0 -1 4.5 1.22
-1 0 -1 4.54 1.24
1 0 1 5.86 1.48
-1 0 1 4.08 0.93
1 0 1 3.4 0.9
-1 0 3 0.56 0.5
1 0 -3 1.6 0.61
-1 0 3 -0.1 1.1
-1 0 3 0.82 0.99
1 0 3 1 0.83
1 0 3 3.62 2.94
1 0 -5 2.27 0.88
-1 0 5 5.19 3.68
1 0 5 7.5 4.71
1 0 7 1.3 2.3
1 0 -7 1.12 1.06
-1 0 7 2.35 2.01
-1 0 7 0.58 2.62
1 0 9 1.13 1.7
-1 0 9 3.45 2.73
1 0 9 3.43 3.68
-1 0 9 3.67 2.82
1 0 -9 1.11 0.99
-1 0 -11 0.9 1.47
1 0 11 0.64 1.92
-1 0 11 -1.02 0.73
1 0 13 1.51 2.4
-1 0 13 1.09 3.41
-1 0 -13 -2.12 3.13
1 0 13 5 2.72
1 0 15 -0.38 1.23
-1 0 15 1.62 3.06
-1 0 -15 -1.47 2.03
1 0 15 -1.68 1.26
1 0 -15 0.9 1.16
1 0 17 -2.5 2.69
-1 0 17 -0.11 1.95
1 0 -17 3.08 2.1
-1 0 -17 0.98 2.71
-1 0 17 1.75 1.15
1 0 17 2.08 2.01
1 0 19 -0.42 1.1
-1 0 19 0.78 2.19
-1 0 -19 2.55 2.72
1 0 -19 4.07 2.66
-1 0 21 0.08 2.02
-1 0 -21 1.11 2.12
1 0 21 4.36 3.63
-1 0 -23 1.64 2.06
-1 0 23 -1.96 3.22
1 0 23 -3.28 4.09
-1 1 0 2 0.76
-1 1 0 0.85 0.31
-1 1 0 2.28 1.29
1 1 0 0.4 0.32
1 -1 0 1.84 0.89
-1 1 0 0.74 0.38
-1 1 0 1.5 1.16
1 -1 0 0.92 0.83
1 1 -2 1021.67 19.3
-1 1 2 976.89 17.53
1 -1 2 988.07 16.41
1 -1 2 1055.72 31.6
-1 1 -2 971.34 16.43
1 -1 2 913.22 16.07
-1 -1 2 1010.88 16.02
1 -1 2 975.94 22.23
-1 1 -2 974.58 16.56
-1 -1 2 1013.33 16.04
-1 1 -2 1109.01 33.52
1 -1 -2 1041.27 18.33
1 1 2 1083.48 20.77
1 1 -2 1013.38 16.58
-1 1 2 1026.35 17.56
1 1 -2 1014.23 16.53
-1 1 -2 966.82 19.22
-1 -1 -2 1057.92 20.09
-1 1 -4 1109.73 25.32
-1 -1 -4 1171.88 24.61
-1 1 -4 1026.58 19.88
1 1 -4 1101.31 26.11
1 -1 -4 1171.91 21.87
-1 1 4 1159.79 21.81
1 -1 4 1053.29 22.89
-1 -1 4 1206.15 25.46
1 -1 4 1089.06 41.38
-1 1 -4 1143.67 39.63
1 -1 4 1108.37 24.97
1 1 -4 1105.62 18.82
-1 -1 4 1143.92 24.75
-1 -1 4 1154.01 22.79
1 -1 4 1105.29 25
1 -1 6 22.41 3.64
1 1 -6 22.02 5.31
-1 -1 6 28.34 5.34
1 -1 6 31.61 5.74
-1 -1 6 29.25 5.83
1 1 -6 28.53 2.39
-1 -1 -6 23.48 4.17
-1 1 -6 20.53 5.02
1 -1 6 28.51 6.65
-1 -1 6 26.89 3.51
1 -1 -6 28.18 3.91
1 -1 8 278.47 22.8
1 -1 8 203.74 12.34
1 -1 8 221.42 19.66
1 1 -8 215.18 9.92
-1 -1 8 218.68 19.36
1 -1 -8 271.18 15.17
-1 1 8 253.61 11.06
-1 -1 8 216.81 10.24
-1 -1 8 249.05 19.74
-1 1 8 256.33 17.31
-1 -1 10 421.76 15.2
-1 -1 10 406.63 30.25
1 -1 -10 479.01 24.31
1 -1 10 404.55 30.48
-1 1 10 597.94 18.33
-1 1 10 513.32 30.76
1 -1 10 680.29 34.24
1 -1 10 348.78 17.6
1 -1 12 2.91 1.69
-1 -1 12 5.08 1.4
-1 1 12 4.66 3.53
1 -1 -12 5.46 2.75
1 -1 12 9.52 4.69
-1 -1 -12 2.3 1.33
-1 1 -12 -0.36 2.62
1 1 12 5.82 3.85
-1 -1 12 8.26 4.65
1 -1 12 5.8 2.91
-1 1 12 6.65 2.23
1 -1 14 278.44 20.62
1 -1 14 244.72 13.63
-1 -1 14 261.98 26.14
1 1 14 242.59 24.1
-1 1 14 279.68 26.08
1 -1 14 274.06 27.15
-1 1 -14 194.14 22.11
1 -1 -14 209.44 18.87
1 1 14 222.84 17.87
-1 -1 -14 227.45 22.4
-1 -1 14 253.55 10.84
-1 -1 16 607.91 40.6
-1 -1 16 456.36 11.82
1 -1 16 549.64 28.65
-1 1 -16 502.5 35.62
1 1 16 520.67 27.46
1 -1 16 588.02 40.09
1 1 16 540.87 36.21
-1 1 16 524.16 35.67
1 -1 -16 580.14 31.38
-1 -1 -16 469.81 32.35
-1 1 -18 8.76 4.5
-1 1 18 7.33 4.05
1 -1 -18 16.38 5.55
1 1 -18 14.64 4.33
1 1 18 12.26 3.83
1 1 18 12.23 5.43
-1 -1 18 15.92 7.07
1 -1 18 4.29 4.43
-1 -1 -18 9.66 4.31
-1 1 20 177.61 21.38
-1 -1 20 184.01 22.76
1 1 20 192.08 16.39
1 -1 -20 220.04 18.87
1 -1 20 200.49 23.63
-1 -1 -20 190.56 21.39
-1 1 -20 173.36 22.1
1 1 20 175.24 21
-1 1 22 373.34 31.73
1 1 22 340.38 30.5
1 -1 22 375.36 33.25
-1 1 -22 315.16 30.18
-1 -1 -22 339.26 29.66
-1 -1 22 377.62 33.3
-1 1 -24 16.33 6.87
1 -1 24 15.13 7.03
-1 1 24 12.45 5.99
-1 -1 24 9.57 5.3
1 1 24 15.81 7.27
-1 2 1 366.89 11.86
-1 -2 1 400.18 10.65
-1 2 1 336.42 9.96
-1 2 -1 379.32 12.16
1 2 -1 388.03 10.21
1 -2 1 337.02 9.72
1 -2 1 371.4 12.32
1 -2 -1 361.37 10.35
-1 -2 -1 372.67 10.28
1 2 1 359.14 10.17
1 -2 -1 385.48 12.46
-1 2 -1 359.18 10.27
-1 2 -3 469.14 14.89
-1 -2 -3 471.99 13.82
1 2 -3 480.43 13.8
1 -2 -3 490.06 15.15
1 -2 -3 453.09 14.08
-1 2 -3 457.45 13.9
-1 -2 3 483.33 13.56
1 2 3 504.41 15.18
1 2 -3 503.91 14.22
-1 2 -3 461.88 13.8
1 -2 3 483.57 13.87
-1 2 -3 437.07 17.64
-1 2 3 492.55 15.15
-1 2 -3 439.28 13.38
1 2 -5 148.35 9.59
-1 2 -5 147.67 9.44
-1 -2 5 154.52 12.09
-1 -2 -5 156.05 9.05
1 2 -5 155.61 7.16
-1 -2 5 147.97 9.25
-1 2 5 146.24 9.22
-1 2 -5 150.14 11.85
1 -2 -5 157.11 9.62
-1 -2 5 153.22 9.25
1 -2 5 140.17 8.99
-1 2 -5 156.31 9.78
1 -2 5 144.13 9.14
-1 2 -5 147.11 7.18
1 2 -5 163.51 10.1
1 2 5 172.86 9.88
-1 -2 7 319.26 21.98
1 -2 7 324.48 17.27
-1 -2 7 328.34 17.2
1 2 -7 309.08 17.09
-1 2 -7 306.73 16.88
-1 2 -7 313.81 10.85
1 -2 -7 349.46 17.02
-1 2 -7 306.63 19.74
1 -2 7 328.33 17.52
1 -2 7 275.93 20.77
-1 -2 -7 325.25 15.56
-1 2 7 327.48 16.22
-1 -2 7 312.7 16.64
1 -2 9 259.77 21.19
-1 -2 -9 319.37 18.58
-1 -2 9 315.9 20.84
-1 -2 9 311.25 20.64
-1 2 9 305.09 20.38
1 -2 -9 331.35 19.99
1 2 -9 318.19 13.66
1 -2 9 337.09 22.03
1 -2 9 307.11 20.92
-1 -2 -11 174.17 18.58
-1 2 -11 167.8 21.67
-1 -2 11 201.32 20.03
-1 2 11 207.1 21.13
1 2 -11 211.42 12.99
1 -2 11 204.01 20.31
-1 -2 -11 220.27 18.47
1 -2 -11 200.9 18.36
1 -2 13 41.37 10.02
-1 -2 13 71.39 13.3
-1 2 -13 70.57 13.71
1 -2 -13 58.4 10.63
-1 -2 -13 75.12 12.27
-1 2 13 83.03 7.28
-1 -2 -13 82.9 12.83
-1 2 15 182.14 10.79
1 2 15 155.56 19.81
1 -2 15 120.03 18.91
1 -2 -15 197.83 19.78
-1 2 15 131.88 18.13
-1 2 -15 153.84 20.18
-1 -2 15 129.84 19.37
-1 -2 -15 154.12 19.38
-1 -2 -15 158 17.68
-1 -2 -17 148.61 17.52
-1 2 17 159.72 10.29
-1 -2 -17 200.66 23.31
-1 2 17 143.07 19.22
1 -2 17 173.73 22.94
1 2 17 149.93 19.75
1 -2 -17 189.29 19.27
1 2 17 132.32 14.05
-1 -2 17 175.78 22.87
-1 2 -17 149.55 20.65
1 -2 -19 87.34 12.85
-1 -2 19 98.17 17.23
1 -2 19 66.85 14.48
-1 -2 -19 105.21 17.66
1 2 19 68.43 13.78
-1 -2 -19 78.99 13.27
-1 2 -19 73.32 14.25
-1 2 19 75.1 13.83
1 2 19 78.31 10.89
-1 2 21 88.29 14.98
-1 -2 21 89.5 16.34
-1 -2 -21 90.93 14.6
-1 -2 -21 109.45 18.38
-1 2 -21 76.14 15.12
1 -2 -21 100.95 13.39
1 2 21 75.46 14.35
1 -2 21 105.79 18.08
-1 2 23 66.43 13.6
-1 -2 23 75.43 15.15
1 2 23 78.31 15.22
1 -2 23 66.46 14.26
-1 2 -23 64.94 14.49
-1 3 0 1.47 0.84
1 3 0 1.73 0.91
1 -3 0 0.79 0.84
1 -3 -2 2610.08 40.58
-1 3 -2 2355.29 35.1
1 3 2 2586.46 36.94
-1 -3 -2 2518.64 35.87
1 -3 2 2632.76 39.36
-1 3 2 2367.68 35.99
1 -3 -2 2407.72 36.01
-1 3 -2 2513.87 37.49
1 -3 2 2423.42 34.62
1 3 -2 2549.84 35.39
-1 -3 2 2549.32 35.63
-1 3 2 2606.99 40.2
-1 3 -4 1638.81 31.3
1 3 4 1814.36 32.23
-1 3 -4 1636.97 31.64
-1 -3 -4 1689.74 32.28
1 3 -4 1732 32.3
1 -3 4 1728.86 31.99
-1 3 -4 1631.54 31.8
-1 3 4 1754.82 34.98
-1 -3 4 1742.47 31.62
1 3 -4 1751.23 32.28
-1 -3 4 1744.51 19.2
1 -3 -4 1770.5 35.74
1 -3 -4 1735.46 33.19
-1 -3 4 1707.95 41.13
-1 3 -4 1666.26 37.27
-1 -3 6 74.72 10.7
-1 3 -6 74.12 8.4
1 -3 6 73.55 7.31
1 -3 -6 71.4 7.81
1 3 -6 74.31 7.58
1 3 -6 77.58 7.66
1 -3 -6 65.69 7.12
-1 -3 6 72.55 6.99
1 3 6 83.34 7.37
-1 -3 6 73.72 7.21
-1 3 -6 78.74 7.77
-1 3 -6 72.43 5.71
1 -3 6 63.61 6.69
-1 3 -6 70.7 6.75
-1 3 -6 70.28 7.23
1 -3 8 1886.45 44.51
1 3 -8 1979.35 47.01
-1 3 -8 1927.94 46.57
1 3 -8 1860.65 23.69
1 -3 8 2006.5 45.73
-1 3 8 1894.17 43.85
-1 -3 -8 1856.78 39.08
-1 -3 8 1914.9 43.86
1 -3 -8 1995.55 49.48
-1 -3 8 2000.63 44.96
-1 3 -8 1873.74 48.56
1 3 -10 1057.1 29.18
-1 -3 10 1084.08 39.36
1 -3 -10 967.21 40.15
-1 -3 -10 1015.8 32.91
-1 3 10 913.95 38.98
1 -3 10 1097.96 40.31
-1 3 -10 811.16 50.02
-1 -3 -10 754.39 36.57
1 3 -10 971.15 16.55
-1 3 -12 13.64 6.35
1 -3 -12 6.34 3.53
1 3 -12 12.22 3.51
-1 -3 -12 11.26 4.33
-1 -3 -12 7.97 3.71
1 -3 12 11.97 4.29
-1 -3 12 10.24 4.07
1 3 -14 664.1 28.67
-1 -3 -14 739.71 36.44
-1 -3 -14 751.9 38.53
-1 -3 14 688.57 41.52
1 -3 14 702.37 42.58
-1 3 -14 683.07 45.1
1 -3 16 283.58 29.54
-1 -3 16 277.74 29
-1 3 16 339.98 15.96
-1 3 -16 391.24 33.37
-1 -3 -16 381.77 30.56
1 -3 -16 434.48 31.76
-1 -3 -16 437.83 28.53
-1 -3 -18 9.41 4.81
1 3 18 7.09 4.93
-1 -3 18 15.22 6.03
-1 3 -18 3.83 3.41
1 -3 18 4.64 1.36
-1 3 18 2.83 1.07
1 -3 -18 10.95 5.51
-1 -3 -18 9.03 4.6
-1 -3 20 343.36 34.55
1 3 20 348.58 32.69
-1 3 20 364.02 32.79
-1 -3 -20 366.15 27.71
1 -3 20 347.46 34.81
1 -3 -20 396.61 28.81
1 3 20 329.53 23.54
-1 3 -20 353.14 32.91
1 -3 22 163.81 24.17
1 3 22 155.08 21.71
1 -3 -22 202.42 19.87
-1 -3 22 182.49 25.43
-1 3 -22 159.01 22.59
-1 3 22 161.87 22.02
1 3 24 3.16 2.82
-1 3 -24 10.69 6.57
1 -3 24 5.85 4.8
-1 -3 24 9.13 5.93
-1 3 24 12.51 5.87
-1 4 1 1611.95 33.42
-1 -4 -1 1681.08 31.62
1 -4 -1 1640.05 31.83
-1 4 -1 1512.92 30.78
-1 4 1 1610.85 32
-1 4 -1 1662.23 32.42
1 -4 1 1625.65 32.76
1 -4 -1 1652.45 34.14
1 4 -1 1647.91 32.05
1 4 -1 1734.88 31.58
1 4 1 1661.77 32.39
-1 -4 1 1535.85 28.91
-1 -4 3 809.24 29.15
1 4 3 818.1 22.86
-1 4 -3 798.7 22.1
-1 -4 -3 799.88 21.99
-1 4 3 773.92 22.23
1 4 -3 815.31 21.8
1 -4 -3 803.36 24.85
-1 4 -3 781.13 21.95
1 -4 3 791.88 22.32
1 -4 -3 788.53 22.32
-1 -4 3 865.06 17.97
1 -4 3 783.46 21.26
-1 -4 3 803.38 21.6
-1 4 3 834.05 24.72
1 4 5 838.71 22.91
1 -4 -5 786.56 24.94
-1 4 5 824.55 26.86
-1 -4 5 770.89 36.54
-1 4 -5 775.19 22.49
-1 -4 -5 819.9 24.79
-1 4 -5 830.35 24.73
-1 -4 5 814.83 14.31
1 -4 -5 805.73 26.98
1 4 -5 856.67 24.79
1 -4 5 770.67 23.63
-1 -4 5 799.33 23.75
-1 4 -5 828.08 24.67
1 4 -5 828.85 24.42
-1 4 -7 1184.35 33.27
1 -4 7 1110.19 31.44
1 -4 -7 1223.57 38.03
-1 -4 7 1191.91 31.93
1 -4 -7 1162.73 33.45
-1 -4 -7 1192.49 33.48
1 4 -7 1228.67 34.08
-1 4 -7 1168.6 25.38
1 4 7 1307.85 30.84
1 4 -7 1194.19 33.43
-1 4 -7 1125.85 35.59
-1 4 7 1154.83 27.69
-1 4 -7 1139.11 29.55
-1 4 -9 807.19 26.94
1 -4 -9 804.76 31.41
-1 -4 9 837.14 29.98
-1 4 -9 755.65 17.91
1 4 -9 813.12 15.57
1 4 -9 786.71 13.76
1 -4 -9 898.26 37.62
-1 -4 -9 822.34 31.57
1 -4 9 802.76 29.87
-1 4 -9 714.6 48.58
-1 4 9 739.3 30.05
-1 -4 -9 634.38 30.19
1 -4 11 628.82 30.8
-1 -4 -11 492.82 27.34
1 -4 -11 535.45 16.2
-1 -4 11 675.86 31.18
-1 -4 -11 641.03 26.71
1 4 -11 581 12.38
-1 4 -11 597.3 26.1
1 -4 -11 598.28 35.51
-1 4 11 542.78 34.57
-1 4 -11 435.99 37.98
1 4 -13 466 13.34
1 -4 13 525.32 32.89
-1 -4 -13 502.36 27.13
1 -4 -13 411.15 19.31
-1 -4 -13 454.18 26.93
1 -4 -13 342 29.49
-1 4 -13 442.93 36.62
-1 -4 13 530.21 32.32
1 -4 -15 291.3 19.54
-1 -4 15 394.26 32.41
1 4 -15 331.67 13.64
-1 4 -15 326.83 31.12
1 -4 15 385.49 32.47
-1 -4 -15 374.59 26.99
1 -4 -15 317.95 29.14
-1 -4 -15 389.12 25.59
-1 -4 -17 284.45 26.02
1 -4 17 242.49 28.6
-1 -4 17 308.08 31.66
1 -4 -17 326.98 23.17
1 -4 -17 396.5 32.12
-1 4 -17 348.77 32.5
-1 -4 -17 359.34 25.24
-1 -4 -19 297.55 28.56
1 -4 -19 343.81 28.76
1 -4 19 251.58 30.48
-1 -4 19 251.31 30.19
-1 -4 -19 317.94 24.53
-1 4 -19 322.55 31.78
1 -4 21 155.41 24.85
1 -4 -21 213.97 22.17
1 4 21 179.6 25.28
-1 -4 21 207.84 28.32
-1 4 -21 197.85 25.41
-1 4 21 155.31 22.7
-1 4 -23 149.42 22.8
-1 4 23 132.62 20.97
1 4 23 151.14 23.22
1 -4 23 167.4 25.62
1 -4 -23 173.13 19.39
-1 -4 23 177.32 26.22
-1 -4 -25 190.28 21.4
1 5 0 0.06 0.85
1 -5 0 3.55 2.19
-1 5 0 2.16 1.55
-1 -5 0 3.05 1.9
-1 5 0 0.98 0.76
-1 5 0 0.18 0.82
1 5 0 0.29 0.42
-1 -5 0 4.74 2.42
1 5 2 530.79 19.9
-1 5 -2 482.8 18.3
1 -5 -2 496.7 18.53
1 -5 -2 471.39 19.89
-1 5 2 498.67 19.33
1 5 -2 515.47 19.08
1 -5 2 483.18 18.93
-1 5 -2 512.74 19.68
-1 -5 2 508.39 26.14
-1 -5 2 485.56 16.21
-1 -5 -2 483.73 18.14
-1 5 2 446.85 18.95
-1 -5 4 368.89 28.25
1 5 4 383.97 17.62
-1 -5 -4 378.03 16.91
1 -5 -4 362.61 17.05
-1 5 -4 344.26 15.42
-1 5 4 373.94 17.3
-1 -5 4 376.62 12.48
-1 5 4 366.45 18.43
1 -5 4 332.46 15.58
1 -5 -4 383.52 19.3
-1 -5 4 371.21 16.34
-1 5 -4 374.09 17.05
1 -5 4 384.16 16.5
1 5 -4 391.12 16.9
-1 -5 6 0.84 0.99
1 -5 -6 1.27 2.16
1 -5 6 0.24 0.56
1 -5 -6 1.26 0.94
-1 5 -6 1.53 1.27
-1 5 -6 0.63 0.95
1 5 6 0.93 1.19
1 5 -6 1.84 0.94
-1 -5 -6 0.33 0.48
-1 -5 6 1.27 0.74
-1 5 -8 505.5 42.39
-1 5 8 549.42 21.74
1 -5 8 574.62 24.11
-1 -5 8 556.16 23.55
1 -5 -8 635.07 31.13
1 -5 -8 570.3 25.07
1 5 -8 527.72 15.65
-1 5 -8 523.21 21.02
-1 5 -8 536.86 24.2
-1 -5 -8 446.3 21.95
1 5 -8 570.11 24.49
1 5 8 625 22
-1 -5 -8 558.3 24.48
1 5 -10 462 13.38
1 5 -10 502.77 26.22
-1 -5 -10 544.44 27.26
-1 5 -10 469.78 14.86
1 -5 -10 547.21 27.35
-1 5 -10 389.5 37.16
-1 -5 10 513.55 24.89
-1 5 -10 527.87 26.7
1 -5 10 517.83 25.51
-1 5 -10 501.4 22.37
1 -5 -10 570.05 34.01
-1 5 10 466.86 29.23
1 5 -10 490.01 13.19
-1 -5 -10 498.21 24.85
-1 -5 -12 96.13 13.42
-1 -5 -12 82.35 10.75
1 -5 -12 74.7 11.58
1 5 -12 79 5.37
1 -5 -12 85.81 14.8
-1 -5 12 87.58 11.68
1 -5 12 71.36 10.62
-1 5 -12 81.12 16.33
1 -5 14 249.93 23.21
-1 -5 -14 252.94 19.66
1 -5 -14 259 25.21
1 5 -14 216.31 9.35
-1 5 -14 220.39 26.38
1 -5 -14 170.32 22.48
-1 -5 14 249.82 22.67
-1 5 -16 312.54 31.86
-1 -5 -16 305.44 24.47
1 -5 -16 283.31 29.39
1 -5 16 357.64 31.99
-1 -5 16 332.95 30.2
-1 -5 -16 346.89 23.78
-1 -5 -18 44.62 10.45
-1 -5 18 41.86 11.43
-1 5 -18 51.44 12.67
1 -5 18 43.9 12.02
1 -5 -18 56.41 12.96
1 -5 -20 185.3 22.1
-1 -5 20 106.8 20.29
1 -5 20 94.05 18.8
-1 5 -20 154.6 22.51
1 -5 22 172.74 27.07
1 5 22 158.93 25.4
1 -5 -22 193.11 21.85
-1 -5 22 169.27 26.69
-1 5 22 181.24 25.95
-1 5 -22 204.81 26.84
-1 -5 -24 16.61 6.68
1 -5 -24 18.62 6.47
-1 6 1 113.95 10.06
-1 6 -1 126.08 10.23
-1 -6 -1 116.73 10.12
1 6 -1 116.96 10.03
-1 -6 -1 149.03 14.17
-1 -6 1 143.95 18.4
-1 6 -1 121.8 10.2
1 -6 1 137.58 11.03
1 6 1 121.12 10.47
-1 -6 1 118.02 9.14
1 -6 -1 118.48 10.6
-1 -6 3 10.6 7.31
-1 6 -3 14.35 3.34
1 -6 3 12.3 3.29
1 -6 -3 15.48 3.93
-1 -6 3 13.51 2.9
-1 -6 -3 12.66 3.82
-1 -6 5 6.74 7.63
1 -6 -5 15.93 4.56
-1 6 -5 12.11 3.28
-1 -6 5 12.34 2.42
1 -6 5 14.02 3.35
1 -6 5 12.57 3.34
-1 -6 5 13.61 3.57
1 6 -7 29.28 5.69
-1 6 -7 34.12 10.34
1 6 7 29.79 4.64
-1 6 7 26.44 3.69
-1 -6 -7 32.16 4.49
-1 -6 7 28.61 5.44
-1 6 -7 27.76 4.91
1 -6 7 25.05 5.21
-1 -6 -7 27.98 5.5
1 -6 -7 27.48 6.54
-1 -6 7 32.95 3.75
1 -6 -7 30.45 5.74
-1 6 -7 26.37 5.37
-1 6 -9 89.06 18.04
1 -6 -9 89.02 10.65
1 -6 -9 94.8 13.63
-1 6 9 119.22 13.76
-1 -6 -9 87.64 10.63
-1 -6 9 92.41 10.23
1 6 9 106.74 9.47
-1 6 -9 90.22 10.71
1 6 -9 84.04 10.2
-1 6 -9 79.6 8.7
1 -6 9 82.58 9.87
-1 -6 -9 117.76 10.85
-1 6 -11 5.96 4.2
1 -6 11 7.9 2.45
-1 6 -11 11.06 2.36
-1 6 -11 6.37 2.8
1 -6 -11 12.81 4.35
1 -6 -11 6.65 5.41
1 6 -11 6.22 1.82
-1 -6 -11 5.66 2.97
-1 -6 -11 19.52 4.54
1 6 -11 7.53 3.22
1 6 -11 10.09 1.9
-1 -6 11 9.3 3.21
-1 6 -13 1.83 0.7
1 -6 -13 6.77 5.09
-1 -6 13 2.48 1.56
1 -6 13 1.97 1.06
1 -6 -13 2.43 1.46
-1 -6 -13 0.05 0.83
1 6 -13 1.34 0.37
-1 -6 -13 2.72 1.55
1 -6 -15 11.36 6.78
-1 -6 15 20.76 6.51
1 -6 -15 16.9 5.99
-1 6 -15 12.81 6.75
-1 -6 -15 9.78 3.46
1 -6 15 22.57 6.85
-1 -6 -17 25.29 8.3
1 -6 -17 12.35 3.86
1 -6 -17 13.33 6.24
-1 6 -17 33.9 11.12
1 -6 17 7.42 5.48
-1 -6 17 25.7 8.34
1 -6 -19 4.34 1.57
-1 -6 -19 -3.11 8.74
1 -6 19 9.15 4.64
1 -6 -19 12.27 5.89
-1 -6 19 13.99 5.35
-1 6 -19 12.25 6.84
1 -6 -21 -3.09 9.32
-1 -6 -21 1.99 2.45
-1 -6 -21 -5.91 8.2
-1 -6 21 -10.56 6.55
1 -6 -21 4.35 4.08
1 -6 21 -14.16 7.7
-1 6 -21 8.74 5.18
-1 -6 -23 4.68 3.98
1 -6 -23 2.8 2.07
-1 -7 0 5.09 2.46
-1 -7 0 3.79 4.21
1 -7 0 6.95 3.15
-1 7 0 -0.16 1.43
1 7 0 -0.25 1.12
-1 -7 2 519.12 57.07
-1 -7 2 626.82 22.63
-1 -7 -2 572.63 37.91
1 -7 -2 615.82 26.34
1 -7 2 616.28 24.68
1 7 -2 597.67 24.45
-1 -7 -2 572.01 25.18
-1 7 -2 584.81 24.18
-1 7 -4 659.45 59.11
1 -7 -4 611.21 27.79
-1 -7 4 661.87 21.19
1 -7 4 652.35 25.1
-1 -7 -4 610.43 29.86
-1 -7 6 8.81 3.28
1 -7 6 9.71 3.49
-1 7 -6 16.19 4.44
1 7 -6 12.93 3.88
-1 -7 -6 6.07 3.56
1 -7 -6 10.98 3.98
1 -7 6 8.25 2.77
-1 -7 6 9.92 2.33
-1 7 -6 4.1 3.74
-1 7 -8 392.32 22.66
1 -7 -8 426.74 23.83
1 7 -8 408.88 22.44
1 7 8 413.08 18.25
1 -7 -8 440.11 28.5
-1 7 -8 394.57 43.13
1 -7 8 392.02 22.22
-1 -7 8 402.97 14.75
-1 -7 8 415.67 22.59
-1 -7 -8 420.65 22.95
-1 7 -10 483.75 44.22
-1 7 -10 444.91 25.5
-1 -7 -10 443.2 25.29
1 7 10 486.18 21.56
1 -7 10 440.53 24.79
1 -7 -10 456.22 26.02
1 7 -10 446.88 25.21
-1 -7 10 450.33 24.62
1 -7 -10 503.95 35.1
1 -7 -12 10.13 3.9
-1 -7 12 12.28 4.36
1 7 -12 12.16 2.28
1 -7 12 6.49 2.57
-1 7 -12 12.76 2.71
-1 7 -12 15.55 7.7
1 7 -12 12.83 4.51
1 -7 -12 16.09 7.52
-1 7 -12 8.45 2.66
-1 -7 -12 17.6 5.36
1 -7 -14 245.03 30.25
-1 7 -14 257.38 30.93
1 -7 14 239.81 21.72
-1 -7 -14 316.9 26.27
1 -7 -14 295.71 25.45
-1 -7 14 257.33 21.91
-1 -7 -16 331.05 30.89
-1 -7 16 318.4 27.53
-1 7 -16 305.92 33.04
1 -7 -16 367.27 32.59
1 -7 16 286.2 26.67
1 -7 -16 246.93 31.16
1 -7 -18 9.12 5.18
-1 -7 -18 11.8 6.82
-1 -7 -18 -3.79 6.65
-1 -7 18 10.78 3.83
1 -7 18 0.33 4.35
-1 7 -18 18.28 8.96
1 -7 -18 8.52 4.87
1 -7 20 153.25 24.37
-1 -7 -20 161.84 28.17
1 -7 -20 233.56 28.07
1 -7 -20 153.36 27.61
-1 -7 -20 233.6 26.85
-1 7 -20 196.75 26.86
-1 -7 20 147.16 23.22
1 -7 22 107.17 22.1
-1 7 -22 198.43 27.41
-1 -7 22 113.08 22.3
-1 -7 -22 160.11 29.76
-1 -7 -22 245.82 26.57
1 -7 -22 244.25 27.49
1 -7 -22 142.73 28.64
1 -7 -24 29.37 8.87
-1 8 -1 184.07 36.38
1 -8 1 226.56 16.36
-1 -8 1 215.04 14.64
1 8 1 208.3 15.72
1 8 -1 226.65 16.22
-1 8 1 219.28 16.08
-1 -8 -1 210.86 15.18
-1 8 -1 212.62 15.65
1 -8 -1 228.25 16.78
-1 8 1 236.36 34.81
-1 -8 3 320.08 16.77
1 -8 -3 263.3 18.54
1 -8 3 298.78 18.27
-1 8 -3 275.22 18.05
1 8 -3 272.39 17.75
-1 8 -3 331.12 49.06
-1 -8 -3 289.24 19.65
1 -8 5 336.02 18.86
-1 -8 5 325.71 15.5
1 -8 -5 306.1 21.55
-1 -8 -5 349.55 24.81
-1 8 -7 308.72 41.9
-1 8 7 196.38 7.59
-1 8 -7 260.02 19.23
-1 -8 -7 258.66 24.88
1 -8 7 235.78 17.59
1 8 7 248.51 15.09
1 -8 7 208.77 15.17
-1 -8 7 226.22 12.27
1 -8 -7 224.13 20.29
1 8 -7 253.31 18.27
-1 -8 7 240.45 17.54
1 -8 -9 98.83 15.3
-1 -8 9 103.3 11.93
-1 -8 -9 92.37 17.28
1 8 9 101.9 9.6
1 -8 9 95.18 11.6
1 8 -9 104.31 12.4
-1 8 -9 126.6 24.88
-1 8 -9 98.11 12.25
1 -8 -11 211.34 25.33
-1 -8 11 205.85 17.91
-1 8 -11 240.52 32.48
1 -8 -11 197.52 18.35
1 8 -11 184.98 17.24
-1 -8 -11 200 18.01
-1 8 -11 171.71 16.94
-1 -8 -11 165.69 25.87
1 -8 11 194.92 17.8
1 -8 -13 240.82 21.84
-1 8 -13 217.56 20.7
1 8 -13 230.19 21.05
-1 -8 -13 238.38 21.71
1 -8 -13 186.71 26.8
-1 8 -13 206.4 11.26
-1 -8 -13 195.98 29.8
-1 -8 13 230.98 20.27
1 -8 13 209.83 19.5
-1 8 -13 238.8 31.42
1 -8 -15 156.32 19.74
-1 8 -15 131.17 22.19
-1 -8 -15 134.92 18.24
1 -8 -15 100.34 20.69
1 -8 15 110.56 15.76
-1 -8 -15 153.25 26.03
-1 -8 15 125.45 16.3
-1 -8 -17 75.65 15.76
-1 8 -17 114.36 21.47
1 -8 17 75.91 14.33
-1 -8 -17 105.81 20.62
-1 -8 17 78.69 14.21
1 -8 -17 65.53 16.79
1 -8 -17 73.43 15.32
-1 -8 -19 113.7 21.52
1 -8 19 102.18 18.61
-1 -8 19 82.29 16.36
-1 -8 -19 120.05 20.89
1 -8 -19 123.14 22.22
1 -8 -19 89.6 19.15
-1 8 -19 90.01 18.49
1 -8 -21 74.09 18.6
-1 -8 -21 123.6 19.96
-1 -8 21 88.66 18.42
1 -8 -21 96.85 18.56
-1 -8 -21 80.36 20.05
1 -8 21 88.12 18.37
-1 8 -21 93.91 19.09
1 -8 -23 42.7 11.82
-1 9 0 18.13 9.1
-1 9 0 2.64 1.45
1 9 0 0.17 1.16
1 -9 0 11.04 4.53
-1 -9 0 10.76 4
1 -9 2 945.65 35.11
-1 9 -2 824.74 73.13
1 9 -2 940.34 35.5
1 -9 -2 914.27 36.58
-1 -9 -2 897.69 34.8
-1 9 2 912.67 31.66
-1 9 -2 917.36 35.07
-1 -9 2 1005.83 33.34
-1 -9 4 934.46 29.86
1 -9 4 914.01 33.84
1 9 -4 856.67 34.45
-1 -9 -4 909.05 38.46
1 -9 -4 911.66 37.75
-1 9 -4 882.19 35.12
-1 9 -6 5.34 9.9
-1 -9 -6 1.81 2.99
1 -9 6 0.35 1.67
1 -9 -6 1.15 0.38
-1 -9 6 3.25 1.61
1 -9 -8 619.5 37.43
-1 9 -8 657.82 33.26
-1 9 8 525.96 12.8
1 9 -8 575.59 29.99
-1 -9 -8 625.94 42.43
-1 -9 8 567.71 21.19
1 -9 8 585.34 30.39
-1 -9 8 607.26 30.53
-1 -9 -10 478.7 42.87
1 -9 -10 479.02 37.16
1 -9 10 467.33 27.45
-1 9 -10 479.86 29.6
1 9 -10 468.06 28.28
-1 -9 10 460.66 26.92
-1 9 -12 43.26 15.42
-1 -9 -12 36.85 8.43
-1 9 -12 19.91 4.38
-1 -9 12 21.11 6.59
1 9 -12 26.49 7.11
1 -9 12 21.14 6.3
-1 9 -12 22.11 6.34
-1 -9 -12 23.9 9.75
1 -9 -12 20.33 8.7
-1 9 -14 388.84 30
-1 -9 -14 410.7 44.55
1 -9 -14 348.22 40.1
-1 -9 -14 442.59 31.34
-1 9 -14 431.09 42.98
1 -9 14 428.2 30.17
-1 -9 14 413.6 29.2
1 -9 -14 434.8 31.42
1 -9 -16 294.87 28.59
1 -9 -16 188.87 30.61
-1 -9 -16 317.83 38.51
-1 -9 -16 286.23 28.23
-1 -9 16 272.89 25.41
1 -9 16 252.12 25.05
-1 9 -16 274.14 33.43
1 -9 -18 19.72 8.67
1 -9 18 10.15 4.87
-1 -9 -18 22.4 10.32
-1 -9 18 15.34 6.48
-1 -9 -18 27.46 9.62
1 -9 -18 16.96 7.52
-1 9 -18 22.55 9.59
-1 -9 -20 228.45 32.26
1 -9 20 206.9 27.97
1 -9 -20 230.16 32.33
1 -9 -20 227.93 31.13
-1 -9 -20 250.75 30.78
-1 9 -20 189.39 27.55
-1 -9 20 212.19 27.9
1 -10 -1 231.33 18.97
1 10 -1 217.74 17.97
-1 10 -1 204.19 17.36
-1 -10 -1 221.57 17.66
-1 -10 1 230.15 17.29
-1 10 1 217.45 14.98
-1 10 -1 217.72 23.92
1 -10 1 232.33 18.68
1 -10 -3 376.53 25.01
1 10 -3 383.71 23.95
1 -10 3 380.34 23.35
-1 -10 -3 342.85 23.64
-1 -10 3 396.16 21.56
-1 10 -3 371.01 42.66
-1 10 -3 344.94 23.01
-1 -10 5 359.06 19.08
-1 10 -5 337.51 23.46
1 10 -5 381.77 24.64
1 -10 5 333.08 21.37
1 -10 -5 351.93 25.11
-1 -10 -5 373.81 26.79
-1 10 -5 329.28 47.18
1 10 -7 224.07 20.01
-1 -10 7 192.93 13.4
-1 10 -7 232.44 21.14
-1 -10 -7 199.82 22.32
1 -10 -7 205.11 20.89
1 -10 7 184.7 15.68
-1 10 -7 267.49 42.19
-1 -10 9 238.82 15.01
-1 -10 -9 251.76 29.37
-1 10 -9 270.94 23
1 -10 9 239.21 20.73
-1 -10 9 251.97 21.2
-1 10 -9 329.01 44.08
1 -10 -9 248.4 25.96
1 10 -9 224.88 20.23
1 -10 -11 247.95 29.95
1 -10 11 195.05 19.13
-1 10 -11 249.31 22.99
-1 -10 -11 214.46 31.12
1 10 -11 213.72 20.57
-1 10 -11 300.43 40.24
-1 -10 11 222.14 20.2
-1 10 -13 211.48 22.26
1 -10 -13 230.25 32.23
-1 -10 13 200.01 19.69
1 -10 13 187.22 19.28
-1 -10 -13 147.75 27.55
1 10 -13 171.61 19.66
-1 10 -13 214.3 32.01
-1 -10 -15 153.41 28.67
-1 -10 15 170.91 20.05
1 -10 15 167.81 20.26
1 -10 -15 120.41 25.76
-1 10 -15 181.85 28.18
-1 -10 -17 121.65 19.51
1 -10 -17 112.21 18.82
-1 -10 17 112.87 17.76
-1 10 -17 101.79 21.18
-1 -10 -17 134.41 26.72
1 -10 -17 89.86 22.08
1 -10 17 105.25 17.43
1 -10 -19 103.04 23.1
-1 -10 -19 119.98 23.28
-1 10 -19 75.33 17.61
1 11 0 1.85 0.44
-1 11 0 0.25 0.68
1 -11 0 4.78 3.67
-1 -11 0 3.65 2.91
-1 -11 -2 209.59 18.73
1 11 -2 212.32 18.74
-1 11 -2 195.38 20.87
1 -11 2 196.94 17.86
-1 -11 2 207.12 16.8
1 -11 -2 199.96 18.77
-1 11 -2 208.55 18.61
1 -11 -4 239.37 21.25
1 11 -4 251.75 20.81
-1 -11 4 249.52 17.61
-1 -11 -4 241.57 21.28
-1 11 -4 250.44 20.94
1 -11 4 248.42 19.72
-1 11 -4 197.96 28.1
1 -11 6 6.36 3.17
-1 11 -6 1.09 0.7
-1 -11 6 5.5 2.38
-1 -11 -6 2.47 2.21
-1 11 -6 4.72 5.3
1 11 -6 4.99 3.22
1 -11 -6 1.72 1.34
1 -11 -8 144.72 19.36
-1 11 -8 181.27 19.71
1 11 -8 158.42 17.85
-1 -11 8 141.92 12.36
-1 -11 -8 147.41 21.14
-1 11 -8 143.99 30.24
1 -11 8 132.8 14.25
1 -11 -10 288.75 30.81
-1 -11 -10 284 33.46
-1 11 -10 281.74 25.8
-1 11 -10 318.21 43.54
1 11 -10 266.95 23.92
-1 11 -12 0.4 0.8
-1 -11 12 2.78 1.76
1 -11 12 1.63 1.21
1 -11 -12 5.28 5.4
-1 -11 -12 9.25 6.54
1 11 -12 6.32 3.68
-1 11 -12 0.62 1.65
-1 11 -14 118.79 17.83
1 11 -14 105.23 16.26
1 -11 14 114.99 16.56
-1 -11 14 107.27 15.74
-1 -11 -14 84.51 22.05
1 -11 -14 133.24 26.92
-1 11 -14 97.84 22.38
-1 -11 -16 224.06 36.1
-1 11 -16 236.4 33.02
1 -11 16 239.75 25.23
1 -11 -16 152.2 30.57
-1 -11 16 214.47 23.64
-1 11 -18 2.66 1.72
-1 -12 -1 170.06 17.13
1 -12 -1 181.65 18.79
1 12 -1 177.79 17.97
-1 12 -1 179.61 18.06
-1 -12 1 189.37 17.45
1 -12 1 174.23 18.14
-1 12 -3 199.76 19.66
1 -12 3 177.75 17.83
-1 -12 -3 166.51 18.1
-1 -12 3 186.02 16.63
1 12 -3 186.49 18.65
1 -12 -3 162.79 17.93
1 -12 -5 208.7 21.55
-1 12 -5 201.18 20.16
1 -12 5 202.18 18.42
-1 -12 5 207.76 16.52
1 12 -5 203.38 19.96
-1 -12 -5 222.77 22.12
-1 12 -5 180.34 24.77
-1 12 -7 161.43 18.99
1 12 -7 164.4 18.65
1 -12 7 117.55 13.81
1 12 -7 116.84 15.42
1 -12 -7 125.65 17.64
-1 12 -7 139.61 17.23
-1 -12 -7 121.72 18.59
-1 -12 7 124.23 12.27
1 -12 -9 95.96 16.98
1 12 -9 108.95 15.73
-1 12 -9 128.24 17.54
-1 -12 -9 123.78 21.12
-1 12 -9 83.43 22.93
-1 12 -11 94 23.94
1 12 -11 132.83 18.01
-1 12 -11 124.81 18.26
1 -12 -11 116.37 22.1
-1 -12 -11 114.3 23.42
1 -12 -13 176.02 29.86
-1 -12 13 153.57 19.27
1 -12 13 127.53 17.71
-1 -12 -13 135.73 28.32
-1 12 -13 144.84 20.27
1 12 -13 158.1 20.19
-1 12 -13 141.24 27.51
-1 12 -15 77.1 15.5
1 12 -15 77.93 15.14
-1 -12 15 111.14 17.24
1 -12 -15 66.95 21.51
-1 -12 -15 75.62 23.27
-1 12 -15 84.13 20.83
1 -12 15 73.16 13.96
1 -13 0 5.34 3.99
-1 -13 0 4 3.09
1 13 -2 226.58 21.23
-1 13 -2 199.3 20.53
-1 -13 2 220 19.32
1 -13 2 215.2 20.92
1 -13 -2 198.61 20.92
-1 -13 -2 189.24 19.47
-1 -13 4 220.22 18.72
1 -13 4 207.7 20.14
-1 13 -4 229.06 22.49
1 -13 -4 204.8 21.58
-1 -13 -4 207.43 21.36
1 13 -4 234.24 22.33
1 -13 -6 -0.04 3.82
1 -13 6 0.2 2.42
-1 13 -6 1.04 1.23
-1 -13 -6 4.43 4.28
1 13 -6 -2.67 2.48
1 -13 8 219.53 19.98
-1 13 -8 263.43 25.94
-1 13 -8 249.55 24.67
1 13 -8 212.34 22.23
1 13 -8 257.3 24.77
-1 -13 -8 236.99 27.86
1 -13 -8 225.16 25.79
-1 13 -10 281.97 28.12
1 -13 -10 244.77 29.98
1 13 -10 289.16 27.25
-1 -13 -10 268.7 34.12
1 13 -10 222.16 23.23
-1 13 -10 222.56 24.13
-1 13 -12 6.15 5.1
1 13 -12 5 3.23
-1 -13 -12 2.87 3.05
1 -13 -12 1.99 1.99
-1 -14 1 32.96 7.93
1 -14 -1 36.75 9.32
1 -14 1 42.68 9.88
-1 -14 -1 37.88 8.87
-1 -14 -3 39.06 9.18
-1 -14 3 41.12 8.66
1 14 -3 45.85 10.04
-1 14 -3 33.01 8.62
1 -14 -3 44.82 10.42
1 -14 3 41.96 9.67
-1 -14 -5 27.42 8.71
1 -14 5 29.8 7.98
1 -14 -5 24.06 8.11
1 14 -5 26.52 8.17
-1 14 -5 31.52 8.67
1 -14 7 23.08 7.13
-1 14 -7 22.57 7.04
1 14 -7 24.92 7.62
1 14 -7 24.63 7.39
-1 -14 -7 33.67 10.15
1 -14 -7 24.5 7.88
-1 14 -7 22.86 7.39
-1 -14 -9 54 14.94
-1 14 -9 29.81 8.59
1 14 -9 26.02 7.91
-1 14 -9 46.73 11.43
1 14 -9 43.92 10.68
1 -14 -9 43.47 11.92
-1 -15 0 9.29 4.54
1 -15 0 6.47 4.49
-1 -15 2 214.47 21.5
1 -15 2 277.88 26.07
-1 -15 -2 226.58 23.15
1 -15 -2 249.72 25.53
1 -15 4 201.36 21.9
1 15 -4 236.13 24.57
-1 15 -4 205.21 22.89
1 -15 -4 205.33 23.81
-1 -15 -4 191.57 21.84
1 -15 6 3.8 3.25
-1 -15 -6 0.36 3.15
1 -15 -6 2.85 3.93
1 15 -6 -1.22 3.49
-1 -16 1 279.22 25.91
1 -16 1 238.89 25.96
1 -16 -1 238.99 26.04
-1 -16 -1 260.89 25.63
1 -16 3 243.4 25.4
-1 -16 -3 235.97 25.2
2 0 0 155.79 10.33
2 0 0 150.77 9.17
-2 0 0 162.39 10.85
2 0 2 5599.26 53.92
2 0 2 5814.67 70.74
-2 0 2 5518.46 53.89
-2 0 -2 5637.94 67.37
-2 0 2 5602.64 72.59
2 0 2 5908.61 77.26
2 0 -2 5727.81 70.57
-2 0 -2 5645.81 72.67
-2 0 2 5704.19 58.77
2 0 4 3153.12 60.32
2 0 4 3002.07 61.96
-2 0 4 2804.84 61.72
-2 0 4 3158.43 53.96
2 0 -4 3005.72 47.42
-2 0 -4 2921.73 49.88
2 0 -4 2944.35 38.16
-2 0 4 2883.39 36.1
2 0 6 458.01 24.64
-2 0 6 395.52 28.27
-2 0 6 448.08 20.65
-2 0 -6 415.9 20.82
-2 0 6 415.66 12.8
2 0 -6 424.29 13.02
2 0 8 2244.54 73.77
2 0 8 2074.93 60.49
-2 0 8 2403.8 75.24
-2 0 -8 2205.51 57.31
-2 0 8 2268.19 53.06
2 0 -8 2255.54 35.09
2 0 10 2179.39 67.99
2 0 10 2678.74 82.11
-2 0 10 2672.28 80.47
2 0 -10 2554.54 42.8
2 0 12 96.1 13.78
2 0 12 103.52 16.02
-2 0 12 101.48 15.58
2 0 12 91.28 12.81
-2 0 12 86.27 10.48
2 0 -12 114.65 10.46
2 0 14 1039.14 44.85
2 0 14 1146.64 53.74
2 0 14 1084.5 41.77
-2 0 14 1047.46 35.48
2 0 -14 1035.79 37.82
2 0 16 1767.1 56.71
-2 0 16 2016.03 71.22
-2 0 16 1941.82 45.35
2 0 16 2000.6 71.91
-2 0 -16 1691.59 83.56
-2 0 -18 -0.16 2.95
2 0 18 9.84 4.19
2 0 -18 8.27 4
2 0 18 6.05 3.27
-2 0 18 7.87 4.85
2 0 20 570.23 31.71
2 0 20 624.83 41.17
-2 0 20 645.67 41.53
-2 0 -20 601.17 46.93
2 0 22 558.95 31.75
2 0 22 620.83 41.9
-2 0 22 623.95 41.89
-2 0 -22 619.18 48.03
-2 0 -24 6.34 6.71
2 0 24 12.78 6.6
-2 0 24 11.94 5.64
-2 0 -24 12.48 7.66
2 1 -1 6.86 2.44
-2 1 1 6.73 1.86
2 -1 1 4.1 1.57
2 -1 -1 7.5 3.01
2 -1 1 3.33 0.76
-2 -1 1 6.6 2.47
2 -1 -1 3.51 1.41
-2 1 -1 3.7 0.83
2 1 1 4.39 1.45
-2 1 -1 4.04 1.58
-2 1 1 4.07 1.61
2 -1 -1 3.85 1.67
2 -1 1 3.58 1.59
2 -1 1 9.09 5.1
-2 1 -1 4.16 0.85
2 1 -1 4.11 0.79
2 -1 -1 3.31 0.71
-2 -1 -1 3.9 0.74
2 1 -1 4.37 0.79
-2 1 -1 5.6 1.96
2 1 1 2.04 1.62
2 1 -3 12.23 2.54
-2 -1 3 13.92 2
-2 1 -3 11.25 2.79
-2 -1 -3 10.21 2.42
2 -1 3 14.94 6.75
2 -1 3 12.86 2.06
2 -1 -3 12.08 2.21
-2 1 3 16.11 4.06
-2 -1 3 12.29 1.94
-2 1 -3 13.18 3.12
2 1 3 14.74 4.03
-2 1 -3 13.6 2.53
-2 -1 3 12.89 2.03
2 -1 3 10.66 2.88
-2 -1 3 19.21 4.31
2 1 -3 12.15 2.87
2 -1 3 11.56 1.99
2 -1 -3 10.94 2.31
-2 1 3 12.38 2.32
2 1 3 14.56 3.19
-2 1 5 77.83 9.05
2 -1 5 69.31 6.64
-2 -1 5 67.29 6.32
2 -1 5 88.08 16.56
-2 1 -5 63.56 8.53
2 1 -5 66.46 9.9
-2 -1 -5 70.24 7.36
2 1 5 76.63 7.92
-2 -1 5 76.92 8.34
-2 1 -5 67.55 6.84
2 1 -5 74.33 6.87
2 -1 -5 69.9 5.8
-2 -1 5 66.5 3.88
2 -1 5 67.68 6.54
2 -1 5 65.09 8.3
-2 -1 5 70 6.49
-2 1 5 69.66 5.77
2 -1 7 6.66 2.78
-2 -1 7 8.22 3.02
2 -1 7 9.77 5.88
-2 -1 7 11.22 3.3
2 -1 7 8.75 2.87
-2 -1 -7 8.47 2.79
2 1 -7 9.48 1.59
2 -1 -7 10.71 2.49
2 -1 7 8.3 3.17
-2 1 7 9.59 2.37
-2 -1 7 7.26 3.05
2 1 -9 21.72 2.31
2 -1 9 28.78 8.79
-2 -1 9 19.69 4.54
2 -1 9 18.71 4.93
2 -1 -9 28.06 4.52
2 1 9 17.09 6.87
2 1 -9 21.35 2.7
-2 -1 -9 17.13 4.62
2 -1 9 22.42 6.56
-2 -1 9 19.49 5.84
2 1 11 8.14 5.89
-2 1 11 6.42 4.26
2 -1 11 3.86 2.39
-2 -1 11 3.69 1.99
2 -1 11 4.78 2.17
-2 -1 -11 5.22 2.44
2 -1 -11 7.22 2.71
2 -1 11 3 3.36
-2 -1 11 8.01 3.8
2 1 -11 7.45 1.86
2 -1 13 14.44 4.13
2 -1 13 10.87 4.99
2 1 -13 19.3 3.92
-2 -1 13 16.28 4.01
-2 1 13 11.28 5.42
-2 -1 -13 17.62 6.16
2 -1 -13 12.19 4.32
2 1 13 13.05 5.45
2 -1 13 8.54 4.74
-2 -1 13 15.47 6.21
2 1 15 2.51 2.55
-2 -1 -15 2 0.99
-2 1 15 5.91 4.26
2 1 15 3.1 1.82
2 1 -15 3.59 1.88
2 -1 15 1.41 0.74
-2 -1 -15 5.11 3.82
-2 -1 15 7.87 2.76
-2 -1 15 1.36 1.17
-2 1 -15 4.58 4.68
2 -1 -15 0.49 1.02
2 -1 15 0.08 1.89
-2 1 15 7.18 3.42
2 1 17 1.06 1.69
-2 1 17 -0.2 1.22
-2 1 -17 -3.25 4.73
-2 1 17 0.1 0.93
2 1 17 2.03 1.72
2 -1 17 -0.34 0.37
-2 -1 -17 7.29 5.7
2 -1 -17 0.87 1.37
-2 -1 -17 -5.56 6.52
2 1 -17 -0.91 1.53
2 -1 17 -6 4.08
-2 -1 17 2.06 1.85
-2 -1 -19 -1.65 2.92
-2 1 -19 -1.73 1.59
2 1 19 1.42 2.22
2 -1 19 3.77 2.9
-2 1 19 2 3.08
-2 -1 -19 -0.08 0.7
-2 -1 19 -2.49 2.52
2 -1 -19 -5.69 3.38
2 1 19 -1.18 2.12
2 -1 19 0.09 2.38
-2 -1 -21 3.6 3.61
-2 1 -21 7.01 4.99
-2 -1 -21 13.82 7.8
2 1 21 7.75 3.68
2 1 21 3.22 2.92
2 -1 21 1.86 3.56
-2 -1 21 12.79 6.38
-2 1 21 0.72 2.36
2 -1 23 0.28 2.56
-2 -1 23 5.08 4.02
2 1 23 1.95 2.63
-2 1 23 1.3 2.8
-2 -1 -23 7.45 5.36
-2 -1 -23 -0.96 3.21
-2 1 -23 1.77 4.37
-2 1 -25 -3.58 4
-2 -1 -25 3.28 4.81
-2 1 -25 4.01 4.77
2 2 0 353.58 9.56
-2 2 0 389.22 23.73
-2 2 0 374.08 13.82
-2 2 0 366.02 10.36
2 2 0 358.01 9.9
-2 2 0 382.38 17.7
-2 2 0 367.13 14.59
2 -2 0 375.76 15.34
-2 2 0 365.89 10.26
2 -2 0 370.71 16.68
-2 2 -2 681.18 34.3
-2 2 -2 650.93 15.18
2 2 -2 667.37 14.95
-2 -2 2 667.84 14.48
2 -2 -2 585.68 16.46
2 -2 2 718.62 29.5
-2 2 2 665.33 19.35
2 2 2 745.11 22.85
2 2 -2 714.07 23.17
-2 2 -2 702.9 22.94
-2 2 -2 672.28 20.96
2 -2 -2 598.32 14.32
2 -2 -2 695.21 20.62
-2 2 2 645.49 27.53
2 -2 2 599.89 14.2
2 2 -2 662.58 14.87
-2 2 -2 661.76 15.26
-2 2 -4 316.07 12.93
2 2 -4 349.24 13.51
-2 2 4 355.98 14.27
2 -2 -4 294.24 10.23
2 -2 4 341.26 24.98
2 2 -4 365.81 14.03
-2 -2 -4 332.81 12.56
2 -2 -4 340.04 13.02
2 -2 -4 364.1 14.71
-2 2 -4 340.16 15.23
2 2 4 376.82 17
-2 2 4 297.61 15.97
2 -2 4 348.96 18.58
2 2 -4 400.89 16.29
-2 2 -4 352.06 13.7
-2 2 -4 338.9 25.68
-2 -2 4 365.85 12.71
2 -2 4 356.63 12.96
2 -2 6 167.65 10.85
2 2 -6 163.82 9.73
-2 2 6 138.92 8.66
-2 -2 -6 168.91 11.98
-2 2 -6 149.96 11.02
2 2 -6 148.21 11.29
2 2 6 187.6 13.02
2 -2 6 161 13.2
-2 2 -6 155.96 10.16
2 -2 6 114.77 16.56
2 -2 -6 165.18 10.48
-2 2 6 166.95 10.21
2 -2 6 160.49 10.61
-2 -2 6 166.11 10.36
-2 -2 6 169.95 10.46
2 -2 8 1483.94 40.97
-2 -2 8 1389.4 38.29
2 -2 8 1416.53 60.06
-2 2 -8 1409 32.97
-2 2 -8 1284.33 42.41
2 2 -8 1419.19 46.66
2 -2 -8 1432.4 35.08
-2 -2 -8 1432.63 39.3
2 -2 8 1296.32 40.93
2 2 -8 1443.64 29.69
-2 2 8 1427.61 34.09
2 -2 8 1501.75 41.37
-2 -2 8 1491.76 39.58
2 -2 10 586.34 31.01
-2 -2 -10 594.34 28.85
2 -2 10 642.28 39.3
-2 -2 10 567.46 29.5
2 -2 -10 614.69 26.24
2 -2 12 218.64 22.31
-2 -2 12 207.02 21.09
2 -2 12 257.68 23.96
-2 -2 -12 213.82 20.33
2 -2 12 198.64 16.09
2 2 -12 230.89 8.09
2 2 -12 204.54 10.95
2 -2 -12 270.04 20.37
2 -2 14 268.02 27.31
-2 -2 14 283.28 27.04
2 -2 14 476.61 31.24
-2 2 14 322.28 27.47
2 2 14 358.92 29.78
2 -2 -14 381.78 27.05
-2 -2 -14 384.06 30.72
2 -2 14 443.92 22.82
2 2 -14 472.91 15.92
-2 -2 -16 142.01 22.05
-2 -2 -16 139.95 20.19
2 -2 16 132.75 20.3
2 -2 16 173.09 18.36
2 2 16 167.81 20.53
-2 2 16 150.53 19.26
2 2 -16 144.27 10.93
2 -2 -16 79.67 13.34
-2 -2 16 168.77 22.16
-2 2 -16 158.71 26.22
2 2 18 133.08 16.07
2 -2 18 149.27 21.55
-2 -2 18 146.96 21.01
-2 -2 -18 144.66 22.01
2 2 18 142.55 19.09
-2 2 18 139.81 18.71
2 -2 -18 121.97 16.87
-2 2 -18 144.95 24.3
-2 -2 -18 110.42 18.67
-2 -2 20 381.48 34.06
2 2 20 275.98 23.19
2 2 20 332.53 29.55
-2 2 20 335.4 28.85
2 -2 20 360.7 33.79
-2 -2 -20 350.18 33.24
-2 2 -20 320.04 35.98
2 -2 -20 365.81 28.78
-2 2 -22 108.02 21.22
2 -2 22 91.73 17.65
-2 -2 22 113.61 19.04
2 2 22 88.57 12.89
2 2 22 85.52 15.46
-2 2 22 94.13 16.11
-2 -2 -22 148.95 23.2
-2 -2 -22 106.26 18.27
2 -2 24 54.29 13.23
-2 -2 24 75.5 15.38
-2 -2 -24 55.77 13.99
2 2 24 60.87 14.09
-2 2 24 57.29 12.54
-2 2 -24 70.5 17.14
-2 3 1 3.95 1.25
2 -3 1 3.53 1.6
-2 3 1 6.31 2
-2 3 -1 5.38 2.64
2 3 -1 4.54 1.27
-2 3 1 7.1 2.99
-2 3 -1 4.03 1.38
2 3 -1 5.32 1.56
2 -3 -1 5.26 2.03
-2 -3 -1 3.92 1.23
-2 3 -1 5.86 1.95
-2 3 1 4.71 2.03
2 3 1 4.1 1.19
2 3 -3 59.6 5.27
-2 3 3 56.49 5.43
-2 3 -3 51.22 6.06
-2 3 -3 58.14 6.89
2 3 3 65.51 7.1
-2 3 -3 55.96 8.39
2 -3 -3 54.47 6.1
2 -3 -3 54.3 5.14
-2 -3 -3 59.39 5.15
-2 3 3 57.31 6.14
2 3 -3 61.9 5.37
-2 3 -3 51.15 5.18
-2 -3 3 61.79 5.29
2 -3 3 54.78 5.07
-2 3 -3 58.99 5.36
2 3 -5 1.68 0.98
-2 3 -5 2.45 2.03
-2 -3 5 1.67 1.09
2 3 -5 0.34 0.73
2 -3 5 1.37 0.92
-2 3 -5 1.94 1.47
-2 3 -5 3.53 2.06
2 3 -5 0.91 0.46
2 -3 -5 2.29 1.57
-2 -3 -5 1.45 1.23
2 -3 -5 2.94 1.75
2 3 5 1.32 1.4
-2 3 5 0.49 0.24
-2 3 -5 0.91 0.8
-2 3 -5 1.24 0.8
-2 -3 7 3.56 1.48
-2 3 -7 6.28 2.8
2 -3 -7 1.79 1.27
2 -3 7 2.2 1.7
-2 -3 -7 5.88 3.19
2 -3 -7 3.94 1.84
-2 -3 7 1.68 0.99
2 -3 7 2.74 2.15
2 3 -7 0.32 0.54
2 3 7 0.13 2.51
-2 3 7 -0.48 0.78
-2 3 -7 2.96 2.45
2 3 -7 0.03 0.22
-2 3 -9 5.87 2.17
-2 -3 -9 3.45 2.51
2 3 -9 6.9 1.99
2 -3 9 7.64 3
-2 -3 9 6.5 2.29
2 -3 -9 2.1 1
-2 -3 -11 2.05 1.79
-2 -3 11 1.65 1.14
2 -3 11 -1.34 2.26
2 -3 -11 -0.5 1.52
2 3 -13 5.12 2.48
-2 -3 -13 1.81 1.09
2 -3 13 -0.47 3.01
2 -3 -13 0.74 0.57
-2 -3 13 1.93 0.77
-2 -3 -15 -2.73 4.45
-2 3 -15 -0.75 5.54
2 3 -15 1.04 0.83
-2 -3 -15 2.25 0.41
2 -3 -15 0.64 1.92
2 -3 15 0.8 0.46
-2 -3 15 -1.65 3.89
-2 -3 -17 4 1.35
-2 3 -17 1.44 4.05
2 3 17 3 0.47
-2 3 17 4.18 2.88
-2 -3 17 5.41 3.23
-2 -3 -17 8.84 5.14
2 -3 17 4.69 4.41
2 -3 -17 0.49 2
-2 -3 -19 1.27 1.02
-2 3 -19 -3.68 2.85
-2 3 19 5.3 3.05
2 3 19 -2.14 2.89
-2 -3 -19 -1.6 5.12
-2 -3 19 -2.61 5.2
2 3 19 1.03 0.72
2 -3 19 -1.03 2.06
2 -3 -19 -0.92 2.84
-2 3 -21 4.84 2.62
2 3 21 2.42 2.37
-2 3 21 -1.51 3.53
2 3 21 -1.39 2.53
-2 -3 -21 5.62 4.22
-2 -3 21 1.06 2.7
2 -3 21 0.91 2.29
2 -3 -21 0.36 0.58
-2 -3 -21 4.06 3.38
-2 3 23 2.07 2.34
-2 -3 23 4.22 5.59
2 3 23 -1.24 1.48
-2 3 -23 -1.34 2.77
2 -3 23 7.91 6.38
-2 -3 -23 0.82 1.5
-2 4 0 644.19 22.14
-2 4 0 639.04 19.38
2 -4 0 650.42 23.34
-2 4 0 638.21 19.47
2 4 0 650.81 19.63
2 4 0 664.85 18.86
-2 4 2 76.48 7.67
-2 4 -2 68.89 6.24
-2 4 -2 76.2 9.26
-2 4 2 65.46 6.19
-2 4 2 69.48 5.44
2 4 2 75.36 6.55
-2 4 -2 71.82 7.4
-2 -4 -2 75.97 6.43
2 -4 -2 70.13 7.57
2 -4 -2 74.14 6.48
2 -4 2 72.37 7.77
2 4 -2 72.52 6.03
-2 -4 -4 18.72 3.44
2 4 -4 14.92 3.01
-2 4 -4 21.95 5.56
-2 -4 4 16.24 3.15
-2 4 -4 16.72 3.96
2 4 4 18.74 3.92
-2 4 -4 11.26 2.64
2 -4 -4 17.51 3.94
2 4 -4 16.71 3.34
2 -4 4 15.52 3.17
-2 4 4 15.73 3.65
-2 4 -4 14.78 3.07
-2 -4 -4 17.14 3.21
2 -4 -4 13.78 3.1
-2 4 -4 13.36 3.43
-2 4 -6 1708.4 39.29
2 4 -6 1876.68 40.89
2 4 -6 1748.4 36.97
2 -4 -6 1815.44 40.25
2 4 -6 1772.85 39.72
-2 4 -6 1794.33 40.19
-2 4 -6 1669.63 40.67
2 -4 -6 1759.58 42.67
-2 -4 -6 1752.75 38.4
-2 4 -6 1762.33 39.69
2 4 6 1981.36 43.1
-2 -4 6 1831.02 37.91
2 -4 6 1685.81 37.62
2 4 -8 43.94 5.31
-2 4 -8 30.52 5.67
-2 -4 -8 32.11 5.45
2 -4 -8 41.94 6.63
2 -4 -8 43.08 7.11
-2 4 -8 39.65 5.35
-2 -4 8 34.44 5.65
2 -4 8 39.56 6.16
2 -4 10 5.41 2.96
-2 -4 10 3.26 2.32
2 -4 -10 3.01 1.42
-2 4 -10 4.68 1.87
2 4 -10 3.19 1.26
2 -4 -10 5.22 2.56
-2 -4 12 1268.49 45.96
2 -4 12 1291.89 47.98
2 -4 -12 1263.93 50.82
-2 -4 -12 1257.6 44.61
2 -4 14 110.16 16.22
-2 -4 -14 83.06 14.84
-2 4 -14 90.49 19.24
2 4 -14 93.43 9.56
-2 -4 -14 115.33 15.48
-2 -4 14 112.44 15.61
2 -4 -14 98.53 15.56
-2 -4 -16 4.42 2.31
-2 4 -16 -3.54 8
-2 -4 16 8.49 4.22
-2 -4 -16 5.06 2.83
2 -4 16 4.84 2.97
2 -4 -16 -1.03 3.33
2 -4 18 318.88 34.43
-2 -4 18 311.37 32.69
2 -4 -18 380.47 33.38
-2 -4 -18 365.24 33.7
-2 -4 -18 439.88 32.67
-2 4 -18 442.08 43.41
-2 4 -20 32.96 12.1
2 -4 -20 39.93 10.25
2 4 20 26.81 9.32
-2 4 20 27.02 8.62
2 -4 20 25.56 10.2
-2 -4 -20 42 11.77
-2 -4 -20 37.29 9.18
-2 -4 20 19.84 8.59
2 4 22 -0.44 0.62
-2 4 22 2.47 2.59
-2 4 -22 -1.36 5.92
2 -4 22 2.86 2.98
-2 -4 22 2.26 2.11
2 -4 -22 6.3 4.09
2 5 1 2.22 1.48
-2 5 -1 1.5 1.02
2 -5 -1 2.45 1.8
-2 5 1 1.44 0.85
2 5 -1 1.69 1.08
2 5 -1 0.81 0.55
-2 5 -1 2.36 1.45
2 -5 1 1.82 1.33
-2 5 -3 1.3 1.14
2 5 -3 2.4 1.29
2 -5 -3 1.53 1.09
-2 -5 -3 1.53 1
2 -5 3 1.25 0.78
2 5 3 0.85 0.97
2 -5 -3 4.17 2.21
-2 5 3 1.66 1.34
2 5 5 3.78 1.91
2 5 -5 6.56 2.56
2 -5 5 3.33 1.42
-2 5 -5 4.76 1.89
2 5 -5 0.79 1.13
-2 -5 5 4.78 1.51
2 -5 -5 2.95 1.96
-2 -5 5 3.75 1.21
2 -5 -7 17.93 4.32
2 -5 -7 16.4 4.15
-2 5 -7 15.52 3.87
-2 5 -7 16.38 3.9
2 5 -7 21.66 4.47
2 -5 7 17.03 3.91
-2 -5 7 15.17 3.5
-2 -5 -7 17.77 3.92
-2 5 -9 2.3 1.46
-2 5 -9 -1.37 2.22
-2 -5 -9 0.2 1.09
2 5 -9 3.69 1.92
-2 -5 9 1.51 0.83
2 -5 9 -0.18 1.23
2 5 -9 2.6 1.88
2 -5 -9 -0.74 0.82
2 -5 -9 2.59 1.16
-2 -5 11 24.96 5.78
-2 5 -11 32.9 4.86
2 -5 -11 31.1 7.06
2 5 -11 33.51 4.13
2 -5 -11 45.74 9.95
2 -5 11 30.63 6.54
-2 -5 -11 27.98 6.47
-2 5 11 34.98 6.78
-2 5 -13 11.68 7.2
-2 -5 13 4.99 4.46
2 -5 13 2.13 3.48
-2 -5 -13 -3.09 4.32
2 -5 -13 -1.19 3.43
2 -5 -13 -0.37 1.67
-2 -5 -15 0.79 1.33
-2 5 -15 -0.09 3.94
2 -5 15 6.46 4.03
2 -5 -15 1.54 3.39
-2 -5 15 4 3.19
2 -5 -15 -1.4 3.9
-2 -5 -15 -1.32 5.01
-2 -5 -17 4.94 3.52
-2 5 -17 -3.7 6.18
2 -5 -17 -3.26 3.58
-2 -5 -17 -1.91 2.12
-2 -5 17 2.22 3.26
2 -5 -17 -3.21 4.61
2 -5 17 1.82 2.29
-2 5 -19 -2.23 3.87
-2 -5 19 -0.19 3.74
-2 -5 -19 -2.71 5.08
2 -5 19 -1.19 4.21
2 -5 -19 -8.48 5.18
-2 -5 -19 3.5 2.39
2 5 21 4.92 2.38
-2 5 21 -0.01 2.91
-2 -5 21 0.25 2.04
2 -5 -21 0.43 1.04
-2 5 -21 3.02 1.52
2 5 23 -7.35 6.03
-2 5 23 4.23 4.56
-2 -5 23 -11.97 7.01
2 -5 23 -3.74 5.66
2 -5 -23 -0.32 3.88
2 -6 0 4086.11 71.52
-2 6 0 4109.84 64.95
2 6 0 4184.45 65.95
2 -6 2 31.62 6.86
-2 6 -2 38.35 6.49
-2 -6 2 31.92 4.87
2 6 -2 22.96 4.6
2 -6 4 7.05 2.78
2 -6 -4 7.42 2.91
2 -6 4 6.17 2.68
-2 -6 4 10.67 2.4
2 -6 -6 2849.72 63.04
2 6 -6 2927.04 55.82
-2 6 -6 2811.37 56.81
-2 -6 6 2885.23 35.97
2 -6 6 2863.32 55.74
2 -6 -8 6.06 2.66
-2 -6 8 6.14 2.49
-2 6 -8 6.41 2.72
2 -6 8 6.98 2.77
-2 6 -8 5.98 2.66
-2 -6 -8 5.65 3.02
2 -6 -8 2.98 1.74
2 6 -8 6.91 2.53
-2 6 -10 36.57 7.16
2 6 -10 42.48 5.52
2 6 -10 32.68 6.7
2 -6 -10 33.84 8.07
-2 6 -10 34.87 5.59
-2 -6 10 39.98 7.01
2 -6 10 33.24 6.45
-2 -6 -10 32.11 6.44
2 -6 -10 26.64 6.07
-2 6 10 30.63 5.42
-2 -6 -12 2110.87 60.44
2 6 -12 1936.47 33.32
-2 6 -12 1873.12 39.11
2 -6 -12 1939.82 58.47
2 -6 -12 2100.92 73.42
-2 -6 12 2016.93 55.6
2 -6 12 2004.73 57.34
-2 6 12 1689.36 51.43
-2 6 -12 1720.85 88.2
-2 -6 -14 26.83 6.5
-2 6 -14 16.47 7.82
2 -6 14 30 7.9
-2 -6 14 34.08 7.76
-2 -6 -14 43.5 9.59
2 -6 -14 35.71 8.96
2 -6 -14 14.94 5.76
-2 -6 -16 4.21 3.29
-2 6 -16 3.53 4.11
-2 -6 16 1.42 1.92
2 -6 16 -3.84 4.56
-2 -6 -16 -1.95 4.53
2 -6 -16 1.23 2.64
2 -6 -16 -3.4 4.83
-2 -6 -18 1056.45 64.9
2 -6 -18 1032.03 64.55
-2 6 -18 1012.55 65.56
-2 -6 18 1068.4 58.09
2 -6 18 1045.34 60.04
2 -6 20 22.06 8.98
-2 -6 20 21.09 8.61
-2 6 -20 31.12 11.89
-2 -6 -20 18.33 7.28
2 -6 -20 8.1 3.61
2 -6 -20 23 8.71
-2 6 -22 2.4 2.59
2 6 22 0.99 4.03
-2 6 22 -15.45 7.66
-2 -6 22 -4.21 5.34
2 -6 22 -19.26 9.29
-2 -6 -22 9.02 5.48
2 -6 -22 2.57 3.06
2 -6 -22 -1.6 3.07
2 -7 -1 57.31 8.57
2 7 1 52.41 7.16
-2 7 1 49.26 6.95
-2 7 -1 52.45 7.19
2 -7 1 58.97 8.5
2 7 -1 46.08 6.89
-2 -7 1 52.73 6.76
2 -7 3 2.8 2.09
2 7 -3 -0.16 0.82
2 -7 -3 2.3 1.65
-2 7 -3 2.07 1.47
-2 -7 3 1.47 1.11
-2 -7 3 1.25 2.22
2 -7 5 7.89 2.95
-2 -7 5 11.42 2.58
2 -7 -5 7.87 3.36
2 -7 5 7.5 3.12
2 -7 7 6.87 3
-2 -7 7 5.24 2.5
-2 -7 7 0.7 0.52
2 -7 -7 4.38 1.88
-2 7 -7 1.39 1.25
2 7 -7 3.29 2.13
-2 -7 -9 -0.19 0.52
2 -7 -9 0.68 1.93
2 7 -9 -1.77 1.31
2 -7 9 0.6 1.47
-2 -7 9 -0.12 0.87
-2 7 -9 3.2 3.19
-2 7 -9 4.62 3.46
2 -7 -9 -0.11 0.9
-2 7 -11 6.76 6.11
-2 7 -11 4.25 1.67
2 7 -11 4.9 3.04
-2 -7 11 6.02 2.95
2 -7 11 5.65 3.07
2 7 -11 8.37 2.41
-2 7 11 2.36 1.73
2 -7 -11 1.81 1.09
-2 -7 -11 4.63 2.84
-2 7 -11 6.29 2.64
2 -7 -11 7.3 3.58
-2 -7 -13 3.01 1.2
-2 7 -13 2.06 2.77
-2 -7 13 7.01 3.3
2 -7 -13 7.64 4.94
2 -7 13 6.02 2.49
-2 7 -13 8.72 2.55
-2 -7 -13 5.98 2.93
2 -7 -13 2.73 2.11
-2 7 -15 -0.29 3.9
2 -7 15 -0.94 2.02
-2 -7 15 0.42 1.96
2 -7 -15 -0.76 4.43
-2 -7 -15 1.47 3.75
2 -7 -15 -1.05 2.75
-2 7 -17 10.36 6.76
2 -7 -17 11.78 6.35
2 -7 17 9.53 4.49
-2 -7 17 16.04 6.55
-2 -7 -17 12.42 5.13
2 -7 -17 17.44 7.23
-2 7 -19 -0.33 4.55
-2 -7 19 -1.69 3.76
-2 -7 -19 -0.19 3.45
2 -7 19 -1.87 2.51
2 -7 -19 -7.72 6.31
2 -7 -19 -0.97 4.21
-2 7 -21 1.94 4.41
-2 -7 21 -14.92 7.72
2 -7 -21 -0.63 1.92
-2 -7 -21 -0.33 5.4
2 -7 -21 -3.78 3.64
2 -7 21 -5.21 6.72
2 -7 -23 8.48 5.7
-2 8 0 1849.81 47.55
2 -8 0 1966.43 53.45
-2 -8 0 1803.99 45.53
2 8 0 1959.69 48.72
-2 -8 0 1982.61 57.12
2 -8 -2 65.76 9.6
2 -8 2 68.91 9.98
2 8 -2 71.14 9.23
-2 8 -2 65.95 9.2
-2 -8 -2 55.75 8.88
-2 -8 2 71.72 8.13
-2 -8 2 84.96 14.04
2 8 -4 210.49 15.83
2 -8 -4 213.41 17.89
-2 -8 4 243.07 13.88
2 -8 4 216.03 16.68
2 8 -6 2037.77 51.89
2 -8 6 1906.01 51.43
2 -8 -6 1848.41 56.07
-2 -8 6 1934.57 35.74
2 -8 8 104.61 12.02
-2 8 -8 106.93 12.62
-2 -8 8 111.75 7.32
2 -8 -8 100.89 13.86
-2 -8 8 117.3 12.46
2 8 -8 112.04 12.27
-2 8 -10 228.64 16.6
-2 8 -10 237.89 19.79
2 -8 -10 248.49 24.26
2 8 -10 228.66 18.7
-2 -8 10 258.07 19.39
2 -8 10 246.01 19.44
-2 8 -10 226.44 32.85
-2 -8 -12 1280.91 47.75
-2 8 -12 1184.01 35.13
-2 8 -12 1261.61 49.7
2 8 -12 1178.5 46.73
2 -8 -12 1239.6 48.08
2 -8 -12 1312.41 63.49
-2 -8 12 1280.51 46.59
2 -8 12 1186.11 45.96
-2 8 -14 10.08 7.98
-2 -8 14 14.99 5.53
2 -8 14 12.57 4.82
-2 -8 -14 20.83 6.79
2 -8 -14 10.57 6.25
2 -8 -14 22.68 7.2
-2 8 -16 57.23 15.47
2 -8 16 53.26 11.42
2 -8 -16 39.71 13.39
-2 -8 16 72.13 12.68
-2 -8 -16 69.52 13.99
2 -8 -16 65.73 13.37
-2 -8 -18 861.34 55.31
2 -8 -18 874.45 56.01
-2 -8 18 879.05 50.91
2 -8 18 843.38 51.7
-2 8 -18 739.13 56.82
-2 8 -20 4.92 4.98
-2 -8 20 -5.81 5.67
2 -8 20 -4.48 6.23
2 -8 -20 -0.64 2.2
-2 -8 -20 4.13 2.51
2 -8 -20 0.52 2.8
2 -8 -22 80.56 17.01
-2 -9 1 6.07 4.97
2 9 -1 2.4 1.89
2 -9 1 -0.79 1.83
2 -9 -1 0.87 0.58
-2 -9 1 1.61 0.92
-2 -9 -1 -0.25 1.13
-2 9 -1 0.88 0.86
-2 -9 -1 5.75 4.28
-2 -9 3 -0.27 0.79
2 9 -3 -0.42 0.6
2 -9 3 1.1 1.4
2 -9 -3 -0.04 0.84
-2 9 -3 0.75 1.99
-2 -9 -3 -2.72 2.28
-2 -9 -3 0.12 3.01
2 -9 5 1.05 1.58
2 9 -5 1.47 2.37
2 -9 -5 1.82 1.62
-2 -9 5 1.1 1.14
-2 -9 -5 -2.47 3.22
-2 9 -7 8.1 4.84
-2 9 -7 6.14 2.95
2 9 -7 10.67 4.09
2 -9 -7 9.97 4.09
-2 -9 7 8.37 2.31
-2 -9 -7 7.75 3.31
2 9 -9 -1.5 1.34
-2 9 -9 1.27 1.91
-2 -9 9 -0.5 0.81
2 -9 9 -2.37 2.52
2 -9 -9 0.34 1.58
-2 9 -11 3.6 3.88
-2 9 -11 3 2.01
-2 -9 11 4.07 2.77
2 9 -11 0.83 1.18
2 -9 11 1.87 1.39
-2 9 -11 0.45 1.05
2 -9 -11 0.19 2.85
-2 9 -13 -1.31 4.91
-2 -9 -13 -0.01 1.75
2 -9 13 1.26 2.62
-2 -9 13 -1.98 1.76
2 9 -13 -2.99 3.35
2 -9 -13 -4.93 4.88
-2 9 -13 -1.64 3.62
-2 9 -15 5.01 4.22
-2 -9 -15 1.21 0.87
2 -9 -15 5.46 3.93
2 -9 15 -1.95 3.07
-2 -9 15 -0.81 2.3
2 -9 -15 -1.52 3.58
-2 -9 -17 2.5 3.25
-2 9 -17 0.71 1.79
2 -9 -17 4.97 3.64
-2 -9 17 -1.99 3.18
2 -9 17 -1.06 3.2
2 -9 -17 7.39 5.5
-2 -9 -17 2.59 4.26
-2 9 -19 13.08 8.8
2 -9 19 -5.18 4.23
-2 -9 -19 10.09 6.73
-2 -9 19 3.2 3.17
2 -9 -19 2.59 4.32
-2 -9 -19 3.24 5.45
2 -9 -19 10.17 6.27
2 -9 -21 -1.65 5.08
2 -10 0 658.39 34.01
2 10 0 692 31.72
-2 -10 0 669.07 29.83
-2 10 0 648.31 31.03
2 -10 2 130.84 14.98
2 -10 -2 133.17 15.42
2 10 -2 113.87 12.89
-2 -10 2 131.04 12.56
-2 -10 -2 122.64 13.56
-2 10 -2 140.44 14.68
-2 10 -4 153.71 30.25
2 10 -4 120.99 13.57
2 -10 -4 104.37 13.84
-2 -10 4 136.8 11.81
-2 10 -4 127.25 14.3
-2 -10 -4 117.7 15.03
2 -10 4 120.83 13.95
2 10 -6 309.06 22.46
-2 10 -6 277.72 40.44
2 -10 6 305.71 22.23
-2 -10 6 317.8 16.42
2 -10 -6 311.48 24.9
-2 10 -6 327.09 23.93
-2 -10 -6 353.43 30.11
2 10 -8 219.54 19.5
-2 10 -8 201.06 33.21
2 -10 -8 199.03 21.33
-2 10 -8 231.77 20.97
-2 -10 -8 194.94 26.29
-2 10 -10 112.09 24.12
-2 -10 10 125.76 15.05
2 -10 -10 113.75 18.08
2 10 -10 109.99 14.08
-2 10 -10 116.5 15.49
2 -10 10 106.37 14.42
-2 -10 -10 86.85 20.48
2 -10 12 272.25 23.5
2 -10 -12 264 30.54
-2 -10 -12 203.68 33.43
-2 -10 12 284.79 23.25
-2 10 -12 210.07 31.25
-2 10 -12 278.07 24.95
2 10 -12 248.57 22.36
-2 10 -14 98.47 20.96
-2 10 -14 87.18 14.83
2 10 -14 95.98 14.84
2 -10 -14 84.48 18.79
-2 -10 14 104.89 14.71
2 -10 14 114.87 15.96
-2 -10 -14 132.79 27.28
-2 10 -16 28.46 10.71
-2 -10 -16 59.64 12.77
-2 -10 -16 46.32 17.08
2 -10 16 40.39 10.56
-2 -10 16 39.09 9.67
2 -10 -16 14.49 6.65
-2 -10 -18 287.01 31.85
-2 -10 -18 332.67 40.99
2 -10 -18 259.82 30.19
2 -10 -18 165.19 30.2
-2 -10 18 292.31 29.56
2 -10 18 256.32 29.02
-2 10 -18 220.85 31.28
-2 11 1 7.68 7.03
2 11 -1 5.48 3.02
-2 11 -1 3.41 1.82
2 -11 1 2.02 1.66
-2 11 -1 1.01 2.86
-2 -11 1 2.92 2.44
-2 -11 -1 2.42 2.39
2 -11 -1 1.59 1.67
-2 11 -3 4.05 13.22
-2 11 -3 5.9 3.24
2 11 -3 3.73 3.03
2 -11 3 2.29 2.23
2 -11 -3 3.79 2.09
-2 -11 -3 2.55 1.79
-2 -11 3 6.43 2.77
-2 11 -5 -1.64 4.83
2 -11 5 0.93 0.43
2 11 -5 2.81 2.18
-2 11 -5 1.01 1.71
2 -11 -5 2.82 2.97
-2 -11 5 2.29 1.68
-2 -11 -5 3.41 2.93
-2 11 -7 1.39 6.34
2 11 -7 3.44 2.55
2 -11 -7 -0.19 0.88
2 11 -7 -1.71 3.78
-2 11 -7 3.04 2.62
-2 11 -7 -3.55 4.52
2 -11 7 0.94 1.98
-2 -11 -7 -0.24 3.71
-2 11 -9 2.92 3.96
2 -11 -9 -0.77 1.96
-2 -11 -9 2.88 1.62
-2 11 -9 -1.32 1.18
2 11 -9 0.61 0.85
-2 11 -11 7.01 7.62
-2 11 -11 4.03 2.76
-2 -11 -11 1.87 3.4
-2 11 -11 -0.76 2.1
2 11 -11 2.28 1.28
2 -11 -11 9.8 5.95
-2 11 -13 0.08 4.76
-2 -11 13 0.17 1.54
2 -11 13 1.03 1.52
-2 11 -13 -2.15 2.76
2 11 -13 0.98 1.48
2 -11 -13 3.9 5.18
-2 -11 -13 0.29 3.7
2 -11 15 8.1 5.51
-2 -11 15 5.46 4.43
-2 11 -15 7.59 5.45
2 -11 -15 8.64 8.01
-2 -11 -15 11.07 8.46
-2 -11 17 4.19 2.32
2 -11 17 8.2 5.68
2 -11 -17 1 3.03
-2 11 -17 4.78 6.8
2 -12 0 39.75 9.36
-2 -12 0 32.38 7.79
-2 -12 2 962.46 38.67
-2 12 -2 953.35 42.68
2 -12 2 891.74 43.66
2 12 -2 926.09 41.31
2 -12 -2 870.51 43.57
-2 -12 -2 866.67 40.21
2 -12 4 913.55 42.58
2 -12 -4 926.67 45.97
2 12 -4 977.15 43.69
-2 12 -4 1015.33 45.35
-2 -12 4 969.76 36.28
-2 -12 -4 905 43.82
-2 12 -6 60.68 20.65
2 -12 6 33.85 7.81
-2 12 -6 53.6 10.64
2 -12 -6 36.75 9.61
-2 -12 -6 42.35 10.79
2 12 -6 34.77 7.99
-2 12 -8 612.49 38.06
2 12 -8 547.43 34.04
2 -12 -8 494.02 37
2 12 -8 532.4 33.78
-2 12 -8 560.4 36.09
-2 -12 -8 534.26 43
2 -12 -10 632.09 46.25
-2 12 -10 732.99 43.22
2 12 -10 703.06 40.3
-2 -12 -10 684.03 56.93
-2 12 -10 777.81 67.48
-2 12 -12 8.35 7.19
2 -12 -12 7.21 7.64
-2 -12 -12 9.61 2.69
-2 12 -12 14.12 5.84
2 12 -12 17.84 6.63
-2 12 -14 561.07 41.21
-2 -12 14 570.7 38.22
2 -12 -14 503.93 52.08
2 12 -14 481.26 36.25
2 -12 14 568.74 39.22
-2 12 -14 520.2 51.04
-2 12 -16 494.34 48.02
2 -13 1 1.88 2.37
2 -13 -1 5.8 4.48
-2 -13 1 3.13 1.63
-2 -13 -1 3.47 2.31
-2 -13 3 2.38 2.51
-2 -13 -3 3.15 3.37
2 13 -3 0.25 2.03
-2 13 -3 1.14 1.19
2 -13 -3 1.15 2.67
2 -13 3 0.53 2.09
2 -13 5 0.66 0.4
2 13 -5 3.88 3.26
2 -13 -5 7.68 4.84
-2 13 -5 1.81 1.27
-2 -13 -5 0.77 1.26
-2 13 -5 3.27 5.81
2 13 -7 -0.87 1.63
-2 13 -7 1.77 1.94
2 -13 -7 0.85 3.46
2 -13 7 -0.1 2.15
2 13 -7 -1.42 2.02
-2 13 -7 2.49 2.61
-2 -13 -7 -0.26 3.08
-2 13 -7 -7.26 6.73
2 13 -9 -3.09 3.82
-2 13 -9 -0.11 3.49
2 -13 -9 3.03 0.96
-2 -13 -9 5.63 1.7
-2 13 -9 0.51 1.78
2 13 -9 3.8 2.49
2 13 -11 -0.85 3.57
-2 13 -11 -3.26 3.79
2 13 -11 -4.52 4.04
-2 13 -11 2.81 2.24
2 -13 -11 2.54 4.69
-2 -13 -11 -2.6 5.47
-2 13 -11 4.55 8.28
2 13 -13 -1.68 1.33
-2 13 -13 7.21 6.77
-2 13 -15 -1.71 3.59
2 -14 0 11.98 5.02
-2 -14 0 14.85 5.61
-2 -14 -2 314.29 25.89
2 -14 2 325.17 28.44
2 -14 -2 283.65 27.14
2 14 -2 331.03 26.75
-2 14 -2 313.69 26.68
-2 -14 2 332.79 24.83
2 -14 -4 345.15 30.3
-2 14 -4 378.41 30.42
-2 -14 -4 334.26 28.58
2 -14 4 356.08 28.81
2 14 -4 378.6 29.86
2 14 -6 -0.27 2.71
-2 14 -6 1.32 2.16
2 -14 6 1.38 2.06
2 -14 -6 0.11 0.64
-2 -14 -6 4.45 4.36
2 14 -8 439.68 33.22
-2 14 -8 474.28 36.39
2 -14 -8 413.43 36.68
2 14 -8 399.96 32
-2 14 -8 427.94 34.51
-2 -14 -8 415.5 39.53
2 14 -10 278.15 27.25
2 14 -10 225.64 24.58
-2 -14 -10 316.16 38.92
-2 14 -12 5.82 6.36
-2 14 -14 278.01 38.77
2 -15 1 1.6 3.11
2 -15 -1 -0.1 2.57
-2 -15 1 0.41 1.81
-2 -15 -1 0.09 2.46
2 15 -3 -1.73 2.73
-2 15 -3 -0.53 3.67
2 -15 3 -2.01 2.36
2 -15 -3 -2.48 3.74
-2 -15 -3 1.96 1.07
2 -15 5 0.58 2.88
2 15 -5 0.59 1.45
-2 -15 -5 5.86 4.05
2 -15 7 0.26 2.26
-2 -15 -7 2.08 4.58
-2 -16 -2 153.81 19.68
-2 -16 -4 107.4 17.02
2 -16 4 118.14 18.47
2 -16 6 59.59 12.61
3 0 1 -0.74 1.28
-3 0 1 2.95 1.99
3 0 1 1.07 1.25
-3 0 -1 0.41 1.05
3 0 -1 0.94 0.96
3 0 -1 2.69 1.89
3 0 -3 0.2 1.46
-3 0 -3 0.28 1.02
3 0 3 1.14 0.97
-3 0 3 1.04 0.74
3 0 3 0.45 0.49
-3 0 -3 1.76 1.53
3 0 3 0.19 0.12
-3 0 3 0.57 0.68
3 0 3 0.15 0.51
-3 0 3 0.84 0.55
-3 0 3 0.54 0.52
3 0 5 2.14 2.18
-3 0 -5 1.88 1.45
-3 0 5 2.19 2.47
-3 0 5 0.51 0.9
3 0 5 0.82 1.36
-3 0 5 -0.06 1.14
3 0 -7 1.17 0.86
3 0 7 4.1 3.25
3 0 -7 1.49 1.25
-3 0 -7 4.53 2.45
-3 0 7 2.69 2.38
-3 0 7 1.05 0.81
3 0 7 1.19 1.56
-3 0 7 3.1 2.19
-3 0 -9 -0.19 0.78
3 0 -9 0.66 0.76
-3 0 9 -0.29 1.62
-3 0 9 0.99 0.93
3 0 9 1.19 2.17
-3 0 9 3.66 2.91
3 0 11 4.09 3.32
-3 0 11 0.03 0.44
-3 0 -11 -0.75 1.9
3 0 -11 -0.15 0.78
3 0 11 3.05 3.84
-3 0 11 1.91 3.14
3 0 13 1.39 2.24
-3 0 -13 -0.48 1.8
-3 0 13 0.02 2.01
3 0 -13 0.09 1.01
3 0 13 3.02 4.13
-3 0 13 -3.85 3.02
3 0 15 3.15 1.8
-3 0 -15 -1.91 3.28
-3 0 15 -1.48 1.48
3 0 -15 0.36 0.34
3 0 15 -1.78 2.12
-3 0 15 0.51 0.91
3 0 17 1.75 1.55
3 0 -17 1.95 1.52
-3 0 -17 -4.54 4.14
3 0 17 -3.59 4.14
-3 0 17 -1.06 2.67
-3 0 -19 -2.32 7.73
3 0 19 -0.86 1.91
-3 0 -19 5.31 6.46
3 0 19 -2.57 2.79
-3 0 19 0.19 2.71
-3 0 -21 -1.76 7.11
3 0 21 -2.2 2.87
3 0 21 -3.59 3.48
-3 0 21 -2.39 3.59
-3 0 -23 0.14 1.33
3 0 23 0.91 2.42
3 0 23 -1.56 2.69
-3 0 23 3.62 3.77
-3 0 -25 3.64 2.26
3 -1 0 0.07 0.59
3 1 0 -0.31 0.89
-3 -1 0 2.4 1.83
3 1 0 2.46 1.17
3 -1 0 2.51 1.95
-3 1 0 0.67 0.86
3 -1 2 404.75 40.41
3 -1 -2 513.42 27.93
3 -1 -2 474.49 22.33
-3 1 2 472.52 23.62
-3 1 -2 478.43 17.47
-3 1 2 488.85 18.37
3 -1 2 490.02 21.99
-3 -1 2 522.8 25.6
-3 1 -2 471.76 20.06
-3 1 -2 459.91 22.12
3 1 -2 480.28 22.12
3 1 2 555.36 27.8
3 -1 -2 458.74 18.52
3 -1 -2 438.21 9.49
3 -1 2 487.3 24.86
3 1 2 505.39 22.02
-3 -1 2 432.23 8.72
3 -1 2 403.35 9.31
3 -1 4 908.54 62.2
3 -1 -4 755.59 23.11
3 1 -4 870.26 29.27
3 -1 4 761.71 18.27
-3 -1 4 798.66 17.74
-3 1 4 880.4 34.29
-3 1 -4 788.32 28.4
-3 1 -4 777.57 27.86
-3 -1 -4 825.19 27.86
3 1 4 921.9 31.92
3 1 4 993.46 40.39
3 -1 4 848.16 34.39
-3 -1 4 837.89 20.56
-3 1 4 808.05 22.69
-3 -1 4 858.2 34.44
-3 -1 4 802.86 17.53
3 -1 4 780.41 18.35
3 -1 6 66.57 6.86
-3 -1 6 63.03 6.32
-3 1 6 72.79 10.32
3 -1 6 91.97 19.4
-3 -1 -6 59.6 8.18
-3 -1 6 63.25 5.05
3 1 6 85.55 14.81
-3 -1 6 67.51 10.3
-3 1 -6 74.85 9.63
3 -1 6 74.58 10.95
-3 1 -6 58.49 7.68
-3 1 6 64.57 6.13
3 -1 6 64.45 6.76
-3 -1 6 71.3 6.88
3 -1 -6 66.34 6.77
3 1 -6 70.43 8.18
3 -1 8 540.33 43.34
3 -1 8 471.45 24.56
-3 -1 8 469.26 23.6
-3 1 8 423.49 27.42
-3 1 -8 449.03 27.58
-3 1 8 487.4 34.08
-3 -1 8 403.64 26.14
-3 -1 -8 463.34 24.67
3 -1 -8 455.95 18.83
3 -1 8 422.14 28.11
-3 -1 8 423.46 13.13
-3 1 8 417.37 16.43
3 -1 8 437.7 23.69
-3 -1 8 469.06 23.81
3 -1 10 780.5 47.97
3 -1 10 579.94 33.82
-3 -1 10 589.65 32.38
-3 -1 -10 631.3 32.67
3 1 10 785.64 45.02
-3 1 10 724.89 41.96
-3 1 -10 613.39 37.2
-3 -1 10 466.63 29.17
-3 1 10 506.74 31.38
3 -1 -10 625.77 23.82
-3 1 10 609.98 21.5
3 1 12 10.45 5.18
-3 1 12 7.96 5.04
3 -1 12 9.58 5.93
-3 -1 12 7.51 3.74
-3 -1 -12 1.59 1.26
-3 1 -12 4.68 3.31
3 1 -12 4.83 1.56
3 -1 -12 4.43 2.3
-3 1 12 4.55 3.05
3 -1 12 1.97 1.19
-3 -1 12 6.3 3.47
3 1 14 280.8 25.08
3 -1 14 339.3 27.97
3 -1 14 242.21 26.13
-3 -1 14 284.09 27.17
3 1 14 342.13 28.63
-3 1 14 343.52 27.95
-3 -1 -14 283.12 28.44
-3 1 -14 259.78 29.91
-3 -1 14 348.57 22.7
-3 1 14 334.87 24.27
3 1 -14 305.81 14.89
3 -1 -14 370.84 23.39
3 1 16 304.04 26.25
3 -1 16 337.74 27.33
-3 -1 -16 266.84 30.1
3 -1 16 347.95 32.48
-3 -1 16 332.36 30.34
3 1 16 353.2 29.53
-3 1 16 318.77 27.35
-3 1 -16 360.11 37.36
-3 1 16 320.47 22.34
-3 -1 16 352.93 20.81
3 1 -16 260.42 15.15
3 -1 -16 305.81 24.05
-3 -1 -18 25.46 11.86
-3 1 -18 25.85 12.64
-3 1 -18 12.65 6.81
3 1 18 2.66 3.04
3 -1 18 3.95 1.82
-3 -1 -18 6.44 5.87
3 -1 -18 4.49 3.01
3 -1 18 7.77 5.23
-3 -1 18 4.8 4.14
3 1 18 6.52 5.34
-3 1 18 7.41 5.03
-3 -1 -20 147.88 29.11
-3 1 -20 133.98 29.15
3 1 20 138.81 17.52
3 -1 20 171.95 22.98
-3 -1 20 166.38 22.26
3 -1 20 142.39 17.27
3 1 20 123.59 18.04
-3 1 20 153.99 19.96
-3 1 -20 208.99 29.75
-3 -1 -20 181.86 27.23
3 -1 22 249.52 27.71
-3 -1 22 237.78 26.26
3 1 22 243.44 23.25
3 -1 22 229.12 22.33
3 1 22 262.04 27.14
-3 1 22 231.8 24.91
-3 1 -22 355.85 38.98
-3 -1 -22 315.14 36.5
-3 -1 -22 291.34 39.12
-3 1 -22 284.08 41.28
-3 -1 -24 25.11 10.45
-3 -1 -24 30.1 11.77
-3 1 -24 18.35 10.22
-3 1 -24 28.67 11.62
3 -1 24 11.73 5.85
-3 -1 24 14.16 6.74
3 1 24 14.54 6.18
-3 1 24 15.48 6.56
3 -2 1 1139.58 44.29
3 -2 -1 1054.65 33.53
-3 2 1 1069.12 19.01
-3 2 -1 1057.13 33.98
3 2 1 1195.28 39.3
3 2 -1 1158.87 36.24
3 -2 -1 1055.77 29.47
-3 2 1 1134.25 30.29
-3 2 -1 1109.76 30.06
-3 2 1 1117.69 36.76
3 2 1 1192.75 34.42
-3 2 -1 1045.96 18.19
-3 2 -1 1095.69 30.76
3 2 -1 1026.91 17.39
-3 2 1 1054.92 18.62
3 2 -1 1079.51 17.97
-3 2 -1 1085.34 18.78
-3 2 -3 210.95 9.78
3 -2 -3 225.48 13.58
3 -2 3 221.67 23.55
-3 2 -3 216.87 10.02
3 2 -3 228.55 10.26
3 2 3 262.04 20.06
3 -2 -3 197.03 11.47
-3 2 -3 227.67 15.2
3 2 -3 230.9 14.99
3 2 3 262.68 16.38
-3 2 3 230.92 18.11
-3 2 -3 230.88 14.96
3 -2 -3 208.15 8.82
-3 -2 -3 216.04 8.73
-3 2 3 225.95 12.71
3 -2 3 249.31 18.26
-3 -2 3 231.8 8.88
3 -2 3 199.75 8.68
3 -2 -5 694.17 21.15
3 2 -5 843.68 28.49
-3 2 -5 687.9 23.39
-3 -2 -5 718.78 19.9
3 2 -5 726.94 25.87
3 -2 -5 728.42 20.67
-3 2 -5 760.11 31.03
3 -2 5 779.29 35.31
-3 2 -5 733.23 27.95
3 -2 -5 766.48 25.26
-3 -2 5 781.76 17.92
-3 2 5 745.3 23.02
-3 2 5 810.86 36.13
-3 -2 5 782.56 20.12
3 -2 5 745.24 20.41
3 -2 7 498.08 19.95
-3 -2 7 512.6 19.47
3 -2 7 546.48 42.82
-3 -2 7 562.1 32.29
-3 2 -7 550.57 30.36
-3 2 -7 487.63 26.53
-3 2 -7 524.12 23.3
3 2 -7 493.57 29.52
3 -2 7 523.86 20.8
-3 -2 7 539.11 20.24
-3 -2 7 495.35 12.2
-3 -2 -7 542.73 25.2
3 -2 7 562.73 32.11
3 -2 -7 501.14 21.06
-3 2 7 505.51 19.23
-3 2 7 535.75 31.26
3 2 -7 644.48 25.12
3 -2 9 363.13 21.24
-3 -2 9 374.23 20.56
3 -2 9 421.25 36.46
3 -2 9 300.76 24.58
-3 -2 9 272.44 22.85
-3 -2 -9 370.41 23.02
3 -2 -9 347.93 18.62
-3 2 9 305.22 24.78
-3 2 9 366.22 17.28
3 -2 11 201.81 19.04
-3 -2 11 208.17 18.49
3 -2 11 261.61 27.41
-3 2 11 150.21 17.7
-3 -2 11 155.87 16.78
-3 -2 -11 210.84 19.28
3 -2 11 117.3 15.5
3 -2 -11 223.4 16.53
3 2 -13 269.67 10.21
3 -2 13 355.21 29.64
-3 -2 13 334.56 27.04
3 -2 13 471.64 34.71
-3 2 13 346.66 28.21
3 2 13 341.28 28.91
-3 -2 -13 383.78 29.31
-3 2 13 366.3 27.34
3 -2 -13 421.73 25.72
3 -2 15 136.38 18.03
3 2 15 120.2 17.45
-3 2 15 103.14 15.59
-3 -2 -15 118 18.4
-3 2 15 131.61 15.76
3 -2 15 83.03 15.59
-3 -2 15 74.58 13.66
3 -2 -15 140.61 16.74
3 2 17 88.22 14.58
3 -2 17 114.77 16.23
3 2 17 99.96 15.71
-3 2 17 123.55 17.26
-3 -2 -17 77.29 16.1
-3 2 17 110.38 13.91
3 -2 -17 76.84 13.77
3 -2 17 64.17 14.3
-3 -2 17 73.65 14.58
3 -2 19 195.61 25.67
-3 -2 19 202.97 25.28
3 2 19 192.39 21.54
3 -2 19 212.51 21.6
3 2 19 198.1 22.55
-3 2 19 182.52 21.12
-3 -2 -19 192.06 27.04
3 -2 -19 127.14 18.33
-3 -2 -19 245.56 36.9
-3 2 -19 235.5 39.62
-3 2 21 47.93 10.92
-3 -2 -21 52.99 15.7
-3 2 -21 59.35 18.16
3 2 21 54.04 11.16
-3 -2 -21 70.81 16.45
3 -2 21 48.26 12.51
-3 -2 21 39.91 11.28
3 2 21 45.72 11.17
-3 -2 -23 57.33 16.79
-3 2 -23 57.49 18.75
3 2 23 55.46 11.18
-3 -2 -23 72.75 17.13
-3 -2 23 50.07 12.77
3 -2 23 51.57 13.04
3 2 23 52.31 12.45
-3 2 23 42.57 10.69
-3 2 -23 82.22 18.58
-3 -2 -25 58.99 15.34
3 3 0 0.87 0.58
-3 3 0 0.4 0.73
-3 3 0 0.97 2.74
3 3 0 1.05 0.85
-3 3 0 3.42 3.14
-3 3 0 1.27 0.75
-3 3 0 1.88 0.96
-3 3 -2 1212.66 59.23
-3 3 2 1148.62 53.72
-3 3 -2 1228.12 37.6
3 -3 2 1229.07 43
-3 3 2 1205.99 25.16
-3 3 -2 1235.52 34.45
3 3 -2 1360.53 39.06
-3 3 2 1297.34 42.85
-3 3 2 1178.08 27.4
-3 3 2 1267.91 33.21
-3 -3 -2 1246.14 23.76
3 -3 -2 1233.05 24.47
3 -3 -2 1218.14 34.08
3 3 -2 1275.72 24.38
-3 3 -2 1255.24 25.05
-3 -3 -4 1274.05 26.82
-3 3 4 1221.35 49.99
-3 3 -4 1282.22 28.84
3 3 -4 1339.69 29.11
3 -3 4 1245.27 51.53
-3 3 -4 1280.9 39.91
3 -3 -4 1198.9 29.04
3 3 -4 1420.42 39.19
-3 3 -4 1213.89 36.25
3 -3 -4 1277.93 27.58
3 -3 -4 1251.97 34.89
-3 3 4 1230.61 32.31
-3 3 4 1319.55 46.95
-3 3 -4 1241.62 28.58
3 3 -4 1276.57 28.37
-3 -3 4 1371.03 27.38
3 -3 4 1246.62 26.96
-3 3 6 3.22 2.28
3 -3 6 3.85 2.99
-3 -3 6 1.86 0.67
3 -3 -6 0.26 0.33
-3 3 -6 3.44 1.55
3 3 -6 4.95 1.89
-3 -3 6 1.47 0.87
3 -3 6 -0.37 1.07
-3 -3 -6 1.37 1.35
3 -3 -6 1.83 1.81
3 -3 -6 0.74 0.48
-3 3 -6 3.75 1.9
3 -3 8 974.4 55.09
3 -3 -8 1032.43 24.04
-3 3 -8 1254.68 35.64
-3 -3 -8 1171.6 33.86
3 3 -8 1203.89 40.38
3 -3 -8 1190.71 34.5
3 3 -8 1414.69 36.15
3 -3 -8 1233.16 36.87
-3 -3 8 1246.82 33.16
3 -3 8 1172.76 33.2
-3 -3 10 868.67 32.46
3 -3 10 872.64 33.91
3 -3 10 902.85 52.95
-3 3 -10 881.29 30.81
-3 -3 -10 933.92 37.95
3 3 -10 951.35 28.88
3 -3 -10 932.93 35
3 -3 12 18.73 7.86
3 -3 12 9.66 3.82
-3 -3 12 15.69 4.97
3 -3 -12 17.11 5.46
-3 -3 -12 21.84 6.51
3 -3 14 709.4 43.38
-3 -3 14 700.53 40.6
3 3 -14 585.26 19.17
3 -3 14 726.36 44.22
-3 -3 -14 716.92 41.87
3 -3 -14 680.83 37.58
3 -3 16 288.76 30.55
-3 -3 16 275.01 28.38
-3 -3 -16 284.96 29.19
3 3 16 270.68 26.96
-3 3 16 233.33 24.58
3 -3 -16 256.84 25.65
-3 -3 -18 4.24 4.91
-3 3 -18 11.86 8.53
3 3 18 8.32 5.36
-3 3 18 6.02 3.73
-3 3 18 7.23 3.62
-3 -3 -18 7.05 5.19
3 -3 18 1.89 2.63
-3 -3 18 13.68 7.15
3 -3 -18 9.04 5.78
3 -3 20 216.08 29.22
-3 -3 20 241.93 29.5
3 3 20 243.17 25.09
3 3 20 235.68 25.81
-3 3 20 226.41 24.53
-3 -3 -20 229.48 29.98
3 -3 -20 229.66 25.82
-3 -3 -20 238.92 33.47
-3 3 -20 270.01 41.59
-3 3 -22 167.57 32.4
3 -3 22 155.71 24.49
-3 -3 22 187.53 26.66
3 3 22 135.4 18.67
3 3 22 153.38 21.18
-3 3 22 124.37 18.23
-3 -3 -22 185.47 27.54
-3 -3 -22 172.39 27.39
-3 4 1 1228.25 49.83
-3 4 1 1129.02 28.95
-3 4 -1 1051.59 37.16
-3 4 -1 1117.73 32.26
-3 4 -1 1101.54 25.7
-3 4 1 1076.78 25.48
3 -4 -1 1126.04 34.54
3 4 1 1142.6 25.92
3 4 -1 1137.76 25.61
-3 4 1 1116.87 26.09
3 4 -1 1114.92 24.15
-3 4 -1 1084.33 25.29
-3 4 3 1560.41 55.3
-3 4 -3 1424.91 31.61
3 4 -3 1511.17 31.39
-3 4 3 1464.97 32.43
-3 4 -3 1539.73 44.4
3 -4 -3 1449.71 39.73
-3 -4 -3 1576.81 31.88
3 -4 -3 1472.78 31.61
3 4 -3 1555.68 31.24
-3 4 -3 1527.61 32.2
-3 4 -5 946.29 27.83
3 4 -5 1017.02 28.44
-3 4 -5 887.17 31.97
-3 4 5 861.65 39.24
3 4 -5 961.47 31.43
3 -4 -5 948.91 27.17
3 -4 -5 921.21 32.04
-3 4 -5 909.84 27.28
3 4 -5 974.01 27.72
-3 -4 -5 928.4 25.9
-3 -4 5 1018.4 26.89
3 -4 5 903.02 25.98
-3 4 7 655.36 30.67
3 4 -7 698.67 27.37
-3 4 -7 645.12 25.89
3 4 -7 748.43 27.26
-3 4 -7 648.95 26.7
-3 -4 -7 636.94 23.33
3 -4 -7 662.33 25.01
-3 -4 7 664.79 11.08
3 -4 -7 656.37 27.83
-3 -4 7 688.59 23.84
3 -4 7 636.34 23.55
-3 4 9 1265.84 34.24
-3 -4 -9 1174.1 36.15
-3 4 -9 1203.56 36.08
3 -4 -9 1135.03 36.24
3 -4 -9 1211.63 41.05
-3 -4 9 1186.7 35.03
3 -4 9 1124.16 35.16
-3 -4 -11 655.3 31.32
3 -4 -11 669.37 31.61
3 4 -11 715.3 24.62
3 -4 -11 622.92 32.04
-3 4 -11 655.98 26.54
-3 -4 11 646.42 29.2
3 -4 11 631.81 29.99
3 -4 -13 339.72 26.41
3 -4 -13 366.66 27.43
-3 -4 -13 357.4 26.89
-3 -4 13 378.62 25.66
3 -4 13 350.37 25.93
-3 -4 -15 541.41 37.51
3 -4 -15 477.21 35.39
-3 -4 15 534.37 35.28
3 -4 15 546.15 38.03
3 -4 17 405.43 37.22
-3 -4 17 383.41 33.92
-3 -4 -17 414.1 37.25
3 -4 -17 286.33 29.75
3 -4 19 122.4 21.94
-3 -4 19 119.07 20.51
-3 4 -19 156.39 33.04
3 4 19 168.37 23.21
-3 4 19 133.66 19.63
-3 -4 -19 187.86 26.88
3 -4 -19 146.04 21.55
-3 -4 -19 189.49 28.5
3 -4 21 147.03 24.6
-3 -4 21 173.31 25.71
3 4 21 175.35 22.24
3 4 21 179.22 24.12
-3 4 21 185.85 23.7
-3 -4 -21 225.26 30.93
-3 -4 -21 221.31 29.34
-3 4 -21 249.13 40.5
-3 -4 23 239.86 31.03
3 -4 23 193.58 28.79
3 4 23 250.08 28.64
-3 4 23 185.74 23.33
3 5 0 -0.86 1.02
-3 5 0 -0.71 1.08
-3 5 0 0.64 1.49
3 5 0 0.72 0.57
-3 5 0 -0.66 0.93
-3 5 2 366.37 26.02
-3 5 -2 349.07 21.68
3 5 2 349.97 15.98
-3 5 2 357.78 15.63
-3 5 2 346.35 16.02
3 -5 2 361.07 20.89
3 -5 -2 347.85 20.28
3 5 -2 334.98 15.28
-3 5 -2 330.76 15.35
3 5 -2 349.92 14.89
-3 5 -2 365.86 16.24
3 -5 -4 456.71 19.46
-3 5 4 491.22 29.89
-3 5 -4 437.98 19.03
3 5 -4 466.04 18.88
-3 5 -4 452.05 24.17
-3 -5 -4 497.55 19.78
3 -5 4 435 18.41
3 -5 -4 463.48 23.77
3 5 -4 489.04 19.27
-3 5 -4 461.04 19.4
-3 5 6 9.46 3.84
-3 -5 6 13.16 3.34
-3 5 -6 4.3 2.03
3 -5 6 7.54 2.53
-3 5 -6 9.18 3.28
3 5 -6 11.17 3.23
3 -5 -6 13.18 4.13
-3 5 -8 405.91 22.2
3 5 -8 427.88 22.55
-3 5 -8 378.91 20.89
-3 -5 -8 377.23 19.64
3 -5 -8 411.28 21.34
3 -5 -8 409.89 24.18
-3 -5 8 425.57 20.45
3 -5 8 375.63 19.85
-3 5 -10 481.65 22.98
-3 -5 -10 501.99 24.96
3 5 -10 554.41 22.72
3 -5 -10 493.06 25.4
3 -5 -10 515.63 29.43
-3 -5 10 504.06 24.15
3 -5 10 507.7 25.03
-3 5 -12 19.55 4.38
3 5 -12 17.33 3.92
-3 -5 12 15.43 4.45
-3 -5 -12 17.19 5.29
3 -5 -12 12.18 4.65
3 -5 -12 19.46 6.66
3 -5 12 11.12 3.46
3 -5 -14 220.73 24.01
-3 -5 -14 245.61 23.45
3 -5 -14 208.6 21.6
-3 -5 14 254.93 21.91
3 -5 14 235.86 22.11
-3 -5 -16 270.68 28.78
3 -5 -16 297.37 30.14
3 -5 -16 214.96 26.17
-3 -5 16 298.48 27.25
3 -5 16 333.79 30.51
-3 -5 -18 15 6.87
-3 5 -18 17.36 9.85
-3 -5 -18 2.22 5.59
-3 -5 18 8.97 3.35
3 -5 18 8.66 5.21
3 -5 -18 6.09 1.36
3 -5 -18 5.23 4.06
-3 5 -20 130.72 28.88
3 5 20 111.25 20.23
-3 5 20 70.14 15.26
-3 -5 -20 89.12 20.36
3 -5 -20 111.1 19.45
3 -5 -20 87.11 20.59
-3 -5 20 82.35 17.29
3 -5 20 70.02 17.42
-3 -5 -22 267.26 38.18
3 -5 -22 244.96 38.3
3 5 22 183.52 26.58
-3 5 22 150.6 22.35
3 -5 22 118.29 22.79
-3 5 -22 237.9 38.16
-3 -5 22 142.09 24.3
3 6 -1 15.53 3.74
-3 6 -1 18.71 4.06
3 -6 1 17.89 5.19
3 -6 -1 19.28 4.98
-3 6 3 4.06 1.76
3 -6 3 1.22 1.29
3 6 -3 2.33 1.27
3 -6 -3 1.93 1.76
-3 6 -3 1.18 1.26
3 -6 5 0.67 0.26
-3 6 -5 -0.09 1.14
-3 6 -5 0.6 1.07
3 6 -5 3.81 2.02
3 -6 -5 2.58 1.62
-3 6 -7 31.96 5.96
3 6 -7 36.59 6.34
-3 6 -7 34.3 6.88
-3 -6 7 37.47 3.23
3 -6 7 35.61 6.04
3 -6 -7 37.13 7.42
-3 -6 7 33.85 5.76
-3 -6 -9 -0.2 0.71
3 -6 -9 -0.32 0.41
3 6 -9 -1.06 2.55
-3 -6 9 1.74 1.07
-3 6 -9 1.37 1.79
3 -6 9 1.28 0.38
3 -6 -9 2.29 2.54
-3 6 -9 -0.01 1.33
-3 -6 11 10.96 3.35
-3 6 -11 11.91 3.7
3 -6 11 6.36 2.72
3 6 -11 9.68 2.99
3 -6 -11 10.91 4.47
-3 -6 -11 20.51 5.16
3 -6 -11 10.41 3.52
-3 6 -13 3.19 1.47
-3 -6 13 0.75 1.05
3 -6 13 -1.53 2.85
3 -6 -13 2.14 2.63
-3 -6 -13 -0.44 2.37
3 -6 -13 1.4 1.37
3 -6 15 -1.21 3.9
3 -6 -15 5.25 4.15
-3 -6 15 3.77 1.96
-3 -6 -15 -0.22 3.23
3 -6 -15 4.31 1.82
-3 6 -17 16.38 9.46
3 -6 17 4.46 3.5
-3 -6 -17 11.77 4.42
3 -6 -17 2.28 2.88
3 -6 -17 6.25 4.05
-3 -6 17 7.99 3.12
-3 6 -19 -1.24 3.36
-3 -6 19 -16.21 7.26
3 -6 19 -2.19 6.02
-3 -6 -19 -7.79 8.73
3 -6 -19 -2.16 7.06
3 -6 -19 0.72 0.68
-3 6 -21 -3.77 7.08
3 6 21 -0.19 5.46
-3 6 21 -4.89 5.24
-3 -6 21 -26.8 10.19
-3 -6 -21 -4.15 8.23
3 -6 -21 -6.08 9.42
3 -6 21 -11.61 9.68
3 -6 -21 6.26 4.66
-3 7 0 -0.45 1.27
3 7 0 -0.07 1
3 -7 -2 455.32 25.9
3 7 -2 439.8 21.02
-3 7 -2 459.14 21.66
3 -7 2 444.69 25.28
-3 7 4 477.42 16.1
3 -7 -4 476.71 26.75
3 7 -4 509.05 23.19
-3 -7 4 504.14 19.18
3 -7 6 3.19 1.9
-3 7 -6 3 1.5
-3 7 -6 9.28 3.41
3 7 -6 6.27 2.66
3 -7 -6 7.26 3.8
-3 -7 6 5.92 1.74
-3 7 -8 350.28 22.91
-3 -7 8 316.77 8.69
3 -7 -8 323.4 24.09
-3 7 -8 352.58 21.91
3 7 -8 342.48 20.92
-3 -7 8 380.69 21.45
3 -7 8 356.61 21.3
-3 7 -10 424.68 26.29
3 7 -10 425.79 25.82
-3 7 -10 403.63 22.71
3 -7 -10 427.31 25.55
-3 -7 -10 390.24 23.14
3 -7 -10 390.77 28.54
-3 -7 10 429.78 24.31
3 -7 10 385.27 23.68
3 -7 -12 9.06 3.71
-3 7 -12 7.61 2.9
-3 -7 12 9.09 3.92
3 -7 12 4.91 2.13
3 -7 -12 7.94 4.4
-3 -7 -12 6.93 3.44
-3 7 -14 214.63 15.07
-3 -7 -14 242.32 22.04
3 -7 -14 240.81 22.37
3 -7 -14 216.61 26.41
-3 -7 14 239.52 20.94
3 -7 14 232.2 21.39
-3 -7 -16 315.65 28.69
3 -7 -16 295.34 28.18
-3 -7 16 275.41 24.97
3 -7 16 283.31 26.81
-3 7 -16 294.99 42.97
-3 7 -18 0.31 6.37
3 -7 18 2.14 3.81
-3 -7 18 2.53 2.93
3 -7 -18 3.1 2.99
-3 -7 -18 -3.45 2.67
3 -7 -18 -1.08 4.33
-3 7 -20 154 30.1
3 -7 -20 119.16 21.82
3 -7 20 114.33 21.38
-3 -7 -20 136.98 24.99
3 -7 -20 132.97 24.57
-3 -7 20 141.4 22.46
3 -7 -22 175.71 25.52
3 -8 1 280.68 21.04
3 -8 -1 277.3 21.41
3 8 -1 295.48 18.33
-3 8 -1 266.42 17.68
-3 8 3 517.18 19.89
3 -8 3 555.16 29.8
3 -8 -3 549.86 30.24
3 8 -3 549.11 25.53
-3 8 -3 530.27 25.56
-3 -8 3 547.04 22.32
-3 8 5 363.93 12.21
3 -8 -5 394.48 25.92
-3 -8 5 425.21 17.58
3 8 -5 383.69 21.99
-3 8 -7 168.79 16.45
-3 8 -7 152.07 14.63
3 8 -7 164.5 14.69
3 -8 -7 151.12 16.74
-3 -8 7 162.3 8.64
-3 8 -9 369.02 24.21
3 -8 -9 332.94 26.71
-3 8 -9 352.09 23.78
3 8 -9 306.89 21.35
-3 -8 9 359.2 22.69
3 -8 9 318.2 21.84
-3 8 -11 187.5 18.98
3 8 -11 210.54 19.34
-3 8 -11 206.84 16.68
3 -8 -11 204.52 22.94
-3 -8 11 233.81 18.92
3 -8 11 209.19 18.65
-3 -8 -13 189.16 18.66
-3 8 -13 154.26 13.51
3 -8 -13 179.55 18.63
3 -8 -13 176.8 23.3
-3 -8 13 164.26 17.12
3 -8 13 162.17 17.66
-3 8 -13 153.98 29.06
-3 8 -15 129.72 27.95
-3 -8 -15 171.78 19.78
3 -8 -15 218.98 22.75
3 -8 -15 161.11 24.81
-3 -8 15 194.67 20.2
3 -8 15 179.5 20.01
-3 8 -17 99.07 23.45
-3 -8 -17 156.08 21.74
3 -8 -17 77.24 18.67
3 -8 -17 168.77 22.58
-3 -8 17 132.64 18.7
3 -8 17 129.49 18.91
-3 8 -19 75.35 20.52
3 -8 19 61.58 14.25
-3 -8 19 66.34 14.15
3 -8 -19 41.96 13.56
-3 -8 -19 60.2 14.7
3 -8 -19 64.82 15.78
3 -8 -21 81.65 18.49
-3 9 0 -1.65 0.87
3 -9 0 11.73 5.17
-3 -9 0 6.2 3.09
3 -9 2 709.15 35.22
3 -9 -2 678.32 35.44
3 9 -2 730.71 31.29
-3 9 -2 663.24 30.34
-3 -9 2 668.42 27.24
-3 9 4 620.44 20.99
3 -9 4 565.08 31.36
3 -9 -4 581.6 32.87
3 9 -4 576.45 28.23
-3 9 -4 578.34 29.03
-3 -9 4 609.13 24.05
-3 9 -6 0.19 1.48
3 9 -6 -0.1 1.14
3 9 -6 0.04 1.34
3 -9 -6 3.52 3.96
-3 -9 6 0.88 0.24
-3 9 -8 487.67 29.29
3 9 -8 474.68 27.04
-3 9 -8 507.68 29.19
3 -9 -8 442.32 31.25
3 -9 -10 377.04 30.98
-3 9 -10 373.86 25.15
-3 -9 10 387.36 25.63
3 -9 10 329.41 24.06
-3 9 -10 344.97 25.32
3 9 -10 364.86 24.98
-3 9 -12 2.1 3.34
-3 -9 12 6.61 3.23
-3 9 -12 10.62 3.87
-3 9 -12 5.23 2.95
3 -9 12 7.79 3.84
3 -9 -12 10.97 5.99
3 9 -12 4.28 2.86
3 -9 -14 281.72 33.25
-3 -9 14 333.46 25.93
3 -9 14 337.27 27.34
-3 9 -14 284.78 40.26
-3 -9 -16 224.92 24.12
3 -9 -16 237.24 25.25
3 -9 -16 143.77 25.82
-3 -9 16 234.49 23.9
3 -9 16 223.58 24.29
-3 9 -16 171.4 30.25
-3 9 -18 9.9 7.37
-3 -9 -18 3.9 3
3 -9 -18 -0.43 2.62
3 -9 18 -0.87 3.78
-3 -9 18 0.14 2.6
3 -9 -18 2.6 3.31
3 -9 -20 180.14 29.31
3 -10 1 286.89 23.77
3 10 -1 284.23 20.21
-3 10 -1 269.59 20.12
3 -10 -1 274.12 23.46
-3 -10 1 249.15 18.03
-3 -10 -1 267.04 20.41
3 -10 -3 200.43 20.19
3 10 -3 213.13 17.94
-3 10 -3 181.54 16.98
-3 -10 3 218.67 15.83
-3 -10 -3 208.84 20.42
3 -10 3 217.93 20.5
3 -10 5 256.39 21.96
3 -10 -5 260.04 23.23
3 10 -5 264.08 20.41
-3 -10 5 276.47 16.26
-3 10 -5 284.87 22.13
-3 10 -7 352.1 25.39
3 10 -7 352.51 23.79
3 -10 -7 340.67 27.89
3 10 -7 327.23 23.62
-3 10 -7 374.11 26.56
-3 10 -9 118.01 14.78
-3 10 -9 120.54 15.48
3 10 -9 112.79 14.18
3 -10 -9 114.62 17.17
-3 10 -11 160.38 29.73
3 -10 -11 202.79 24.85
-3 -10 11 212.81 20.3
3 -10 11 179.06 19.16
-3 10 -11 204.5 20.96
3 10 -11 201.74 19.95
-3 10 -11 176.45 17.56
-3 10 -13 262.57 25.5
3 10 -13 250.82 23.88
3 -10 -13 259.34 31.73
-3 -10 13 294.42 24.68
3 -10 13 228.37 22.26
-3 10 -15 69.91 19.04
3 -10 -15 93.44 20.78
-3 -10 15 114.79 16.17
3 -10 15 103.65 16.04
-3 10 -17 73.78 19.64
3 -10 17 81.77 15.49
3 -10 -17 48.38 16.18
-3 -10 17 89.66 15.4
3 -11 0 7.37 3.57
-3 -11 0 6.68 3.43
3 -11 2 212.24 21.32
3 11 -2 213.04 18.68
3 -11 -2 197.9 20.76
-3 11 -2 233.32 19.99
-3 -11 2 230.54 17.86
-3 -11 -2 207.23 19.17
3 -11 4 185.93 19.77
3 -11 -4 200.89 21.41
3 11 -4 214.14 19.34
-3 11 -4 229.21 20.56
-3 -11 4 236.87 16.92
-3 -11 -4 198.97 20.94
-3 11 -6 0.03 1.59
3 11 -6 -0.73 1.97
3 11 -6 -0.47 1.2
-3 11 -6 -0.54 2
3 -11 -6 1.54 0.79
-3 -11 -6 -1.38 1.4
-3 11 -8 109.56 24.9
-3 11 -8 152.08 17.6
3 11 -8 161.57 17.09
3 -11 -8 132.65 18.77
3 11 -8 134.37 16.08
-3 11 -8 143.4 17.56
-3 -11 -8 159.31 25.78
-3 11 -10 130.45 26.93
-3 11 -10 194.86 20.19
3 -11 -10 192.66 24.36
-3 11 -10 203.56 21.35
3 11 -10 190.98 19.56
-3 -11 -10 194.03 31.97
-3 11 -12 7.44 5.26
-3 11 -12 8.01 4.42
3 11 -12 4.34 1.88
3 -11 -12 15.22 7.37
-3 -11 -12 9.62 10.66
-3 11 -14 70.19 18.65
-3 11 -14 116.11 17.98
-3 -11 14 121.27 17.01
3 -11 14 97.93 15.75
3 -11 -14 109.42 22.98
-3 -11 -14 124.38 29.45
3 -11 -16 145.09 28.53
-3 -11 16 216.73 24.05
3 -11 16 187.36 22.99
-3 11 -16 143.07 26.62
-3 -12 1 68.89 10.54
-3 -12 -1 68.33 10.89
3 -12 1 59.41 11.98
3 -12 -1 55.94 11.75
-3 12 -3 175.93 34.05
3 -12 3 133.03 17.27
3 12 -3 137.41 16.08
3 -12 -3 117.53 17.03
-3 12 -3 155.35 17.44
-3 -12 3 126.39 13.46
-3 -12 -3 121.57 15.86
-3 12 -5 76.32 22.17
3 -12 5 77.83 13.24
3 12 -5 76.16 12.39
-3 12 -5 81.49 13.12
3 -12 -5 62.69 12.77
-3 -12 -5 71.4 13.58
-3 12 -7 43.89 16.61
-3 12 -7 73.39 12.59
3 12 -7 80.87 12.51
3 12 -7 63.2 11.59
-3 12 -7 90.26 14.22
3 -12 -7 62.95 12.96
-3 -12 -7 73.76 16.13
-3 12 -9 58.73 17.12
-3 12 -9 83.43 14.27
-3 12 -9 65.93 12.45
3 12 -9 75.57 12.75
3 12 -9 58.93 11.15
-3 12 -9 71.5 13.06
3 -12 -9 61.51 13.61
-3 -12 -9 68.09 16.76
-3 12 -11 65.57 17.7
3 12 -11 66.18 12.4
3 -12 -11 71.24 16.13
-3 12 -11 82.3 14.3
-3 -12 -11 77.95 21.88
-3 12 -13 34.21 12.88
3 -12 -13 64.03 16.69
-3 12 -13 55.9 12.08
-3 -12 -13 48.64 18.14
3 12 -13 41 9.73
-3 12 -15 65.37 18.1
3 -13 0 1.19 3.38
-3 -13 0 -0.06 0.64
3 -13 2 241.49 24.43
-3 13 -2 233.04 21.98
3 -13 -2 245.59 25.33
-3 -13 2 238.15 20.05
-3 -13 -2 202.04 20.45
3 -13 4 170.8 20.89
3 13 -4 206.99 20.88
3 -13 -4 174.32 21.48
-3 13 -4 181.28 20.49
-3 -13 -4 176.32 20.49
-3 13 -6 1.87 3.69
-3 13 -6 -1.11 1.73
3 13 -6 -3.22 2.61
3 13 -6 0.47 2.18
-3 13 -6 1.52 2.07
3 -13 -6 0.04 2.54
-3 -13 -6 0.51 3.11
-3 13 -8 147.63 30.2
3 13 -8 170.22 19.65
-3 13 -8 200.1 22.37
3 -13 -8 154.99 22.16
3 13 -8 179.53 20.71
-3 13 -8 182.75 21.9
-3 -13 -8 186.37 27.22
-3 13 -10 173.58 31.52
3 -13 -10 179.3 25.83
-3 13 -10 178.79 22.02
3 13 -10 167.65 20.27
3 13 -10 146.51 19.21
-3 13 -10 163.02 21.18
-3 -13 -10 179.37 30.7
-3 13 -12 7.33 5.82
3 13 -12 -1.03 1.66
3 13 -12 0.48 3.27
-3 13 -12 -1.41 3.91
-3 13 -14 92.31 21.88
-3 -14 -1 82.51 13.18
3 -14 1 71.4 14.32
3 -14 -1 71.56 14.34
3 14 -3 31.04 8.32
-3 14 -3 44.67 10.45
3 -14 3 35.82 9.93
3 -14 -3 15.1 6.37
-3 -14 -3 33.13 8.51
3 14 -5 45.05 10.32
-3 14 -5 40.37 9.95
3 -14 5 44.29 11.03
3 -14 -5 33.47 10.26
-3 -14 -5 41.61 10.53
-3 14 -7 81.4 14.71
3 14 -7 84.51 14.59
3 14 -7 60.49 11.89
-3 14 -7 76.39 14.57
-3 -14 -7 69.14 15.17
3 14 -9 26.5 8.28
3 14 -9 17.21 6.36
-3 -14 -9 26.14 11.33
3 -15 0 11.32 5.42
3 -15 2 218.62 25.55
-3 -15 -2 210.36 22.58
3 -15 4 149.07 21.21
3 15 -4 193.82 22
-3 -15 -4 163.35 21
-3 -15 -6 11.32 6.75
-4 0 0 5952.85 100.87
-4 0 -2 210.71 17.4
-4 0 2 225.62 18.79
-4 0 2 232.99 14.41
4 0 4 55.31 4.29
-4 0 4 56.71 4.02
-4 0 4 68.9 11.11
-4 0 -4 66.53 8.91
-4 0 4 66.09 7.05
-4 0 4 60.09 4.17
4 0 4 55.05 4.18
4 0 6 3710.81 57.18
-4 0 6 3667.58 55.59
-4 0 -6 3754.13 75.24
-4 0 6 3923.55 90.46
-4 0 6 3653.12 54.94
4 0 6 3704.87 56.94
-4 0 6 3688.27 55.63
4 0 8 115.26 12.82
4 0 -8 94.67 6.87
4 0 8 111.03 12.46
-4 0 8 109.7 11.89
-4 0 -8 94.99 12.31
-4 0 8 95.92 14.39
-4 0 8 97.06 7.99
4 0 10 43.39 11.45
-4 0 10 34.25 8.68
-4 0 -10 39.27 8.79
-4 0 10 36.17 4.84
4 0 10 36.31 8.95
-4 0 10 37.35 8.33
4 0 12 2213.3 80.51
4 0 12 1515.3 64.34
-4 0 12 1744.05 64.28
-4 0 -12 2277.92 76.85
-4 0 12 1860.78 65.24
4 0 14 142.45 19.67
4 0 14 106.64 17.18
-4 0 14 136.34 18.46
-4 0 -14 128.45 20.43
-4 0 14 130.98 16.54
4 0 -14 111.12 11.6
4 0 16 82.1 14.64
-4 0 16 79.07 14.35
-4 0 16 70.45 11.69
-4 0 -16 53.47 14.63
4 0 16 70.64 14.65
4 0 18 1384.66 59.75
4 0 18 1537.24 68.59
-4 0 18 1461 63.94
-4 0 -18 1431.57 80.29
-4 0 20 96.91 16.31
4 0 20 70.87 13.36
-4 0 -20 98.07 21.55
4 0 20 64.54 14.26
-4 0 -22 21.16 11.89
4 0 22 19.03 6.94
-4 0 -22 30.77 12.79
4 0 22 21.45 8.27
-4 0 22 23.66 8.09
4 0 24 593.16 39.7
4 -1 1 9.25 5.46
4 -1 -1 23.47 8.65
-4 1 -1 20.46 5.45
-4 1 1 17.22 5.03
-4 -1 1 21.02 5.72
4 1 3 34.95 3.59
-4 1 3 36.88 3.96
4 -1 3 30.46 12.31
4 -1 -3 29.32 6.87
-4 1 -3 35.49 6.52
-4 -1 3 43.16 8.78
-4 1 -3 36.26 7.04
4 -1 -3 27.75 2.37
-4 1 3 33.61 7.37
-4 -1 3 37.62 5.42
4 -1 -3 25.82 5.2
4 -1 3 29.36 2.47
-4 1 5 16.23 4.11
4 -1 5 41.75 14.86
4 -1 -5 24.08 4.34
4 -1 -5 25.86 3.39
-4 1 -5 24.99 5.92
-4 -1 5 32.51 8.15
-4 1 5 25.56 6.7
-4 1 -5 29.45 6.14
4 -1 -5 22.35 4.63
-4 -1 5 26.39 4.08
-4 1 5 23.97 4.31
-4 -1 5 25.21 3.09
4 -1 5 22.86 3.09
4 1 5 22.03 5.14
4 1 7 20.69 6.43
4 -1 7 36.72 5.16
-4 -1 7 41.95 5.41
-4 1 7 36.32 8.12
4 -1 7 54.03 15.62
-4 -1 -7 47.77 8.41
4 -1 7 31.43 4.83
-4 -1 7 42.07 9.84
-4 -1 7 33.39 4.95
-4 1 -7 46.66 8.2
-4 1 7 39.95 9.19
-4 -1 7 40.85 4.84
-4 1 7 37.89 5.31
4 1 9 16.31 6.04
-4 1 9 15.23 5.36
-4 -1 9 7.6 4.48
4 -1 9 30.49 10.53
4 -1 9 15.58 4.32
-4 -1 9 14.02 3.88
-4 1 -9 16.26 5.33
-4 1 9 13.11 5.47
-4 -1 -9 18.69 5.71
4 -1 -9 20.07 4.57
4 -1 9 11.23 3.77
-4 -1 9 14.08 3.87
-4 -1 9 12.6 2.57
-4 1 9 14.54 3.46
4 1 11 42.16 10.49
-4 -1 11 35.26 8.9
4 -1 11 70.41 15.1
-4 1 11 70.83 12.62
-4 1 -11 49.55 11.22
-4 1 11 42.18 9.52
-4 -1 -11 51.62 10.42
4 -1 -11 45.5 7.36
-4 1 11 40.98 5.8
-4 -1 11 47.67 5.15
4 -1 11 46.95 9.15
-4 -1 11 38.97 7.81
-4 1 13 1.75 0.39
4 -1 13 2.9 4.85
-4 1 -13 0.87 4.33
-4 -1 13 8.09 3.47
-4 1 13 0.93 1.36
-4 -1 -13 1.99 2.38
4 -1 -13 6.05 3.14
4 -1 13 -2.08 4.05
-4 -1 13 1.72 1.63
4 1 13 4.93 2.99
4 1 15 5.61 4.13
4 -1 15 5.44 4.47
-4 -1 15 5.17 2.92
-4 1 -15 13.54 7.11
-4 1 15 3.36 2.99
-4 -1 -15 10.56 6.06
4 -1 -15 8.16 3.47
4 -1 15 6.25 3.13
-4 -1 15 2.07 0.8
4 1 15 8.51 4.67
-4 1 15 5.69 2.98
4 1 17 1.68 2.14
4 -1 17 1.46 1.6
-4 1 -17 -2.76 2.26
-4 -1 -17 -0.17 3.87
-4 1 17 1.11 2.3
4 -1 17 2.2 3.06
-4 -1 17 1.78 3.16
4 1 17 -2.42 2.45
-4 1 17 1.97 2.85
4 1 19 -0.28 2.28
4 -1 19 -2.36 3.99
-4 1 -19 4.97 5.26
-4 -1 -19 -3.61 4.79
4 -1 19 -0.54 1.89
-4 -1 19 -7.22 4.51
4 1 19 -1.55 1.49
-4 1 19 -7.06 4.17
-4 -1 -21 25.36 13.3
-4 1 -21 18.31 10.59
4 1 21 14.41 6.7
4 -1 21 16.5 6.39
-4 1 -21 27.41 11.98
-4 -1 -21 27.86 12.06
4 -1 21 12.02 5.87
-4 -1 21 22.24 8.59
4 1 21 14.67 5.45
-4 1 21 15.53 6.33
-4 -1 -23 -14.23 10.01
-4 1 -23 -22.56 13.42
4 1 23 -4.41 3.1
4 -1 23 -4.13 4
-4 1 -23 9.76 8.84
-4 -1 -23 -16.09 8.63
4 -1 23 4.12 3.68
-4 -1 23 2.13 3.03
4 1 23 -1 3.77
-4 1 23 3.53 2.11
4 -2 0 1412.11 52.76
4 2 0 1317.25 17.24
-4 2 0 1379.89 19.5
-4 2 0 1338.72 45.01
4 2 0 1316.27 17.39
-4 2 0 1403.73 19.58
-4 2 -2 27.31 3.43
4 2 -2 27.19 3.63
4 -2 2 34.08 9.99
4 -2 -2 27.49 5.9
4 -2 -2 21.97 4.67
-4 2 -2 21.81 5.38
-4 2 2 22.19 5.75
4 2 -2 28.48 2.48
-4 2 -2 22.08 2.45
-4 2 2 24.78 2.58
-4 2 -2 24.71 5.47
-4 2 -4 3.72 1.43
4 -2 4 0.92 4.16
4 -2 -4 5.49 2.42
-4 -2 4 3.82 1.16
4 -2 4 7.81 1.75
-4 2 -4 5.23 2.58
4 -2 -4 1.1 0.32
-4 2 -4 4.32 2.53
-4 2 4 4.4 2.83
4 -2 -4 3.78 1.23
-4 -2 4 4.02 1.68
4 -2 6 1284.54 76.12
4 -2 -6 1365.99 30.22
-4 -2 -6 1305.5 28.72
-4 -2 6 1555.19 61.55
4 -2 -6 1218.23 34.4
-4 2 6 1435.88 54.57
-4 2 -6 1378.72 46.02
-4 2 -6 1356.99 43.37
4 -2 -6 1348.79 39.21
-4 -2 6 1440.19 29.37
-4 -2 6 1432.2 29.03
4 -2 6 1302.33 28.89
4 2 8 2.64 1.16
-4 2 -8 3.93 2.49
4 -2 8 5.04 4.27
4 -2 8 3.19 2.06
-4 -2 8 2.66 1.51
-4 -2 8 5.7 4.13
-4 2 -8 3.56 2.52
4 -2 -8 1.83 0.65
-4 2 8 -0.12 0.61
-4 -2 -8 2.02 2.06
-4 -2 8 1.39 1.69
4 -2 8 0.97 1.24
4 -2 -8 2.25 1.32
-4 -2 8 1.8 0.72
4 2 10 23.02 7.57
-4 2 10 12.5 5.54
4 -2 10 17.34 7
-4 -2 10 10.22 5.32
-4 2 -10 10.14 4.42
-4 2 10 13.97 5.65
-4 -2 -10 17.62 5.65
4 -2 10 13.12 4.09
-4 -2 10 19.21 4.52
4 -2 -10 13.51 4.12
-4 -2 10 12.55 2.18
4 -2 12 902.68 42
-4 -2 12 884.81 39.07
4 -2 12 928 54.78
4 2 12 982.31 50.03
-4 2 12 837.25 43.89
-4 2 -12 804.24 50.76
-4 -2 12 851.3 46.06
-4 2 12 692.27 42.02
-4 -2 -12 879.05 45.01
4 -2 -12 854.28 36.73
4 2 14 48.06 10.86
-4 2 14 49.36 10.58
4 -2 14 45.92 11.86
-4 -2 -14 52.62 12.25
-4 2 -14 43.43 13.77
-4 2 14 45.01 10.27
4 -2 14 47.44 11
-4 -2 14 33.1 8.79
4 -2 -14 42.32 8.94
4 2 16 -0.01 2.49
-4 2 16 0.64 1.04
4 -2 16 1.45 1.32
-4 -2 -16 2.93 2.7
-4 2 16 3.01 2.22
-4 2 -16 -4.12 5.99
4 -2 16 -0.61 3.61
-4 -2 16 0.49 0.54
4 -2 -16 -4.86 4.62
4 -2 18 360.12 36.54
-4 -2 18 396.56 35.44
4 2 18 429.24 34.55
4 -2 18 578.7 38.61
4 2 18 521.63 36.79
-4 2 18 485.42 33.92
-4 -2 -18 412.42 40.88
-4 2 -20 41.9 18.29
4 2 20 29.34 9.44
4 -2 20 26.76 8.84
-4 2 -20 63.31 18.16
-4 -2 -20 21.51 9
4 -2 20 28.84 10.55
-4 -2 20 19.85 8.27
4 2 20 22.72 7.67
-4 2 20 47.18 10.82
-4 -2 -22 -9.4 10.38
4 2 22 2.08 2.58
-4 2 -22 9.94 8.48
-4 -2 -22 -4.97 5.68
4 -2 22 -1.95 1.15
-4 -2 22 1.71 2.41
4 2 22 1.67 2.68
-4 2 22 3.94 3.21
4 2 24 382.82 32.82
-4 -2 -24 541.7 51.25
-4 -2 -24 468.44 55.23
4 3 -1 42.09 4
-4 3 -1 38.99 4.06
4 -3 1 38.47 8.56
-4 3 -1 37.63 6.55
-4 3 -1 31.53 6.79
4 3 -1 37.21 3.66
-4 3 1 35.84 7.64
4 3 1 40.95 3.72
-4 3 1 37.64 3.78
4 3 -1 43.57 4.03
-4 3 -1 43.85 4.28
-4 3 -3 1.85 1.04
4 -3 3 -0.53 3.08
-4 3 3 4.45 2.69
4 -3 -3 0.08 1.07
-4 3 -3 2.58 2.16
-4 3 -3 1.32 1.52
-4 -3 -3 0.5 0.52
-4 3 -3 2.98 1.27
4 3 -3 1.02 0.89
4 -3 5 0.85 0.71
4 -3 5 0.47 1.41
-4 -3 5 1.9 0.97
-4 3 -5 -0.2 0.82
-4 3 -5 -0.64 1.58
-4 3 5 1.56 3.02
4 -3 -5 0.67 0.52
4 -3 -5 1.27 0.79
-4 3 -5 0.85 1.15
4 3 -5 0.45 1.05
-4 3 -7 -0.03 1.36
4 3 -7 1.83 1.94
4 -3 7 2.2 4.61
-4 3 7 6.07 4.41
-4 3 -7 2.47 2.06
-4 3 -7 5.28 2.96
-4 -3 7 4.1 1.56
4 -3 7 1.57 0.81
4 -3 -7 2 1.7
-4 -3 7 3.48 0.88
4 -3 -7 1.07 0.87
-4 -3 -7 3.5 1.41
4 -3 -7 4.71 1.94
4 -3 9 3.77 5.14
-4 -3 9 1.02 1.03
-4 3 -9 5.26 4.25
-4 3 -9 8.71 4.08
4 -3 -9 2.09 1.69
-4 3 9 5.46 3.63
4 -3 9 1.74 1.25
-4 -3 -9 0.61 1.43
4 -3 -9 2.54 1.12
4 -3 -9 4.99 2.49
-4 -3 9 2.09 0.45
4 -3 11 1.1 2.89
-4 3 -11 3.64 3.08
-4 3 11 -5.77 4.03
4 -3 -11 0.78 0.48
-4 -3 -11 4 3.08
4 -3 -11 -8.2 3.36
-4 -3 11 0.73 1.18
4 -3 11 0.57 1.69
4 -3 -11 0.42 0.95
4 3 13 11.16 4.78
4 -3 13 15.89 6.8
-4 3 -13 18.77 8.95
-4 3 13 5.9 4.1
-4 -3 -13 17.27 6.53
-4 -3 13 16.21 5.55
4 -3 13 13.65 5.08
4 -3 -13 10.67 3.82
4 3 15 -0.35 2.4
-4 3 15 2.21 3.01
4 -3 15 5.13 3.63
-4 3 -15 0.17 2.86
-4 3 15 -1.24 2.54
-4 -3 -15 3.2 3.79
4 -3 15 -0.3 2.41
-4 -3 15 3.19 2.81
4 -3 -15 3.85 3.42
4 3 17 1.11 1.01
-4 3 17 1.75 1.25
4 -3 17 8.8 4.66
-4 3 -17 3.38 6.15
-4 3 17 6.44 4.1
-4 -3 -17 4.2 3.63
4 -3 17 3.21 2.28
-4 -3 17 6.5 3.57
4 -3 -17 10.56 5.78
4 3 19 4.49 4.06
-4 3 19 4.07 3.3
4 3 19 -1.91 4.26
-4 3 -19 12.65 9.5
-4 -3 -19 -0.86 4.82
4 -3 19 0.51 3.08
-4 -3 19 0.7 2.72
4 3 21 -3.4 3.68
-4 3 21 -1.32 3.52
-4 -3 -21 -3.81 9.19
-4 3 -21 5.2 1.13
4 3 21 -3.81 1.64
-4 3 -21 5.85 6.23
-4 -3 -21 -9.24 6.64
4 -3 21 4.96 3.2
-4 -3 21 -0.42 2.29
-4 -3 -23 2.68 4.95
4 3 23 -2.01 4.16
-4 -3 -23 -5.57 5.75
4 -3 23 1.12 1.87
-4 -3 23 -2.84 4.26
4 3 23 5.59 4.07
-4 3 23 3.69 3.16
4 4 0 525.61 16.8
-4 4 0 562.15 24.01
-4 4 0 501.67 29.23
-4 4 0 519.58 17.31
4 4 0 517.25 15.75
-4 4 0 500.81 16.49
-4 4 -2 373.67 15.17
4 4 -2 382.64 14.71
-4 4 -2 384.9 21.19
-4 4 -2 348.93 22.96
-4 4 2 374.17 27.04
4 -4 -2 374.27 22.05
4 4 -2 365.09 14.12
-4 4 -2 340.79 14.16
-4 4 2 363.79 14.36
4 4 -2 397.57 14.96
-4 4 -2 380.77 15.16
-4 4 -4 442.27 18.26
4 4 -4 447.91 17.84
-4 4 -4 413.81 24.28
-4 4 -4 410.11 24.52
-4 4 4 447.88 31.43
4 -4 -4 422.01 23.33
-4 -4 -4 476.34 17.79
4 -4 -4 452.37 17.45
-4 4 -4 457.72 18.58
4 4 -4 435.42 17.5
-4 4 -6 218.19 14.9
4 4 -6 200.93 13.98
-4 4 -6 213.07 19.62
-4 4 -6 210.03 17.09
-4 4 6 229.56 24.22
-4 -4 -6 211.59 12.62
4 -4 -6 212.08 16.71
4 -4 -6 214.41 13.32
-4 -4 6 230.74 12.85
4 -4 6 203.66 12.51
4 -4 -8 485.9 21.16
-4 4 -8 538.86 35.83
-4 4 -8 514.7 27.16
-4 4 8 512.03 39.03
-4 -4 -8 550.01 22.42
4 -4 -8 545.44 23.35
4 -4 -8 544.8 28.39
-4 -4 8 538.52 13.03
-4 -4 8 545.07 21.93
4 -4 8 492.27 21.39
4 -4 -10 253.05 14.36
-4 4 -10 318.61 21.36
-4 -4 -10 295.46 18.32
4 -4 -10 290.6 18.65
-4 4 10 271.37 29.49
4 -4 -10 316.22 23.16
-4 -4 10 319.93 18.37
4 -4 10 277.39 17.71
-4 -4 -12 185.54 16.81
4 -4 -12 189.71 17.22
-4 4 12 183.38 24.07
4 -4 -12 194.2 19.9
-4 -4 12 198.45 16.62
4 -4 12 189.55 16.8
-4 -4 -14 325.3 26.66
4 -4 -14 314.64 26.35
-4 4 14 313.67 30.48
4 -4 -14 310.19 27.93
-4 -4 14 330.1 24.66
4 -4 14 330.18 26.01
-4 4 16 60.89 12.73
-4 -4 -16 97.41 16.95
-4 4 16 99.69 16
4 4 16 89.29 16.18
4 -4 -16 96.35 16.87
4 -4 -16 85.66 16.2
-4 -4 16 98.88 15.5
4 -4 16 92.15 15.93
4 4 18 165.84 22.37
-4 4 18 146.26 19.66
-4 4 18 169 19.96
-4 -4 -18 146.55 23.64
4 -4 -18 112.49 20.27
4 -4 -18 137.19 23.36
-4 -4 18 160.83 22.16
4 -4 18 151.23 23.33
4 4 20 219.39 25.58
-4 4 20 208.63 23.89
-4 4 -20 293.13 39.31
-4 -4 -20 198.26 29.94
4 -4 -20 144.02 27.1
-4 -4 -20 290.53 43.87
-4 4 -20 304.33 52.49
-4 -4 20 159.14 23.7
4 -4 20 148.73 24.85
4 4 22 95.69 17.77
4 4 22 99.06 17.32
-4 4 22 88.86 15.34
-4 -4 -22 110.67 22.76
4 -4 -22 118.96 26.04
-4 -4 22 77.37 17.12
4 -4 22 65.49 16.55
4 5 1 20.38 3.41
-4 5 -1 14.06 3.94
-4 5 1 22.24 3.91
-4 5 1 25.83 5.04
-4 5 -1 24.41 6.67
4 5 -1 17.92 3.21
-4 5 -1 17.67 3.45
-4 5 1 25.39 6.97
-4 5 -1 18.28 3.48
4 -5 -1 17.22 4.71
4 5 1 19.83 3.59
-4 5 1 20.82 3.91
-4 5 -3 7.29 3.29
-4 5 -3 6.32 2.99
-4 5 3 7.84 3.59
-4 5 -3 7.32 2.44
4 5 -3 6.55 2.14
4 5 -3 6.93 2.41
-4 5 -3 7.64 2.69
4 5 -3 4.64 1.72
4 -5 -3 6.45 3.18
-4 5 -3 3.26 1.65
4 5 -5 78.9 8.36
-4 5 5 75.56 15.48
-4 5 -5 71.48 10.98
-4 5 -5 64.71 9.89
-4 5 5 70.33 13.34
4 -5 -5 76.07 10.47
-4 5 -5 74.42 8.3
4 5 -5 78.72 8.33
-4 5 7 7.04 4.08
-4 -5 7 1.83 1.88
-4 5 -7 2.38 2.37
4 -5 7 1.22 0.6
-4 5 -7 -0.53 1.88
4 -5 -7 1.75 1.99
4 -5 -9 13.25 3.95
4 -5 9 13.64 3.58
-4 -5 9 18.48 4.16
-4 5 -9 13.74 4.53
4 -5 -9 20.37 6.08
-4 -5 -9 16.54 4.31
-4 5 -11 1.73 0.87
-4 -5 11 0.69 1.84
4 -5 11 5.26 2.18
4 -5 -11 5.83 4.07
-4 -5 -11 2.27 1.09
4 -5 -11 2.03 0.93
-4 -5 13 4.11 1.14
4 -5 13 1.87 0.39
-4 -5 -13 3.2 0.76
4 -5 -13 2.25 2.09
-4 -5 15 1.07 0.98
4 -5 15 -0.27 2
-4 -5 -15 -3.2 3.53
4 -5 -15 -7.83 4.25
4 -5 -15 6.19 5.32
-4 5 17 3.54 1.82
-4 -5 17 -0.98 3.66
4 -5 17 0.4 4.23
-4 -5 -17 -0.22 4.84
4 -5 -17 -5.37 7.01
4 -5 -17 8.23 6.5
-4 5 -19 -2.32 5.45
4 5 19 -5.12 5.59
-4 5 19 -2.93 1.88
-4 5 19 2.63 3.16
-4 -5 19 -4.95 5.78
4 -5 19 -22.83 9.21
-4 -5 -19 -17.65 8.39
4 -5 -19 -24.64 10.28
4 -5 -19 -4.06 3.97
4 5 21 1.5 1.63
-4 5 21 3.24 2.82
-4 -5 21 -4.83 6.18
4 -5 21 -9.16 6.35
-4 -5 -21 -1.55 6.12
4 5 23 -25.82 9.4
-4 6 0 167.22 14
-4 6 0 158.07 17.85
4 -6 0 168.45 16.41
-4 6 -2 1191.85 40.06
-4 6 2 1261.78 34.93
-4 6 -2 1161.19 46.56
-4 6 2 1211.61 52.72
4 -6 -2 1173.03 43.18
4 6 -2 1229.06 32.73
-4 6 -2 1229.43 33.96
-4 6 -4 1182.57 34.89
4 6 -4 1225.98 34.18
-4 6 -4 1132.5 44.61
4 -6 -4 1103.96 42.16
4 6 -4 1111.13 32.1
-4 6 -4 1161.95 34.38
-4 6 -6 222.98 19.03
4 -6 -6 213.42 18.75
-4 6 -6 215.52 15.77
4 6 -6 242.42 16.48
-4 6 8 707.05 40.76
-4 6 -8 618.98 29.35
4 6 -8 656.95 30.04
-4 6 -8 608.89 31.2
4 -6 -8 616.44 33.72
-4 -6 8 673.27 27.17
4 -6 8 593.56 26.06
-4 6 -10 739.9 33.68
-4 -6 -10 727.71 30.31
4 -6 -10 725.47 31.83
4 -6 -10 715.17 38.65
-4 -6 10 762.67 31.29
4 -6 10 718.49 31.03
-4 6 -12 79.16 10.67
-4 -6 -12 91.23 11.63
4 -6 -12 106.96 12.98
4 -6 -12 92.33 15.03
-4 -6 12 90.13 11.2
4 -6 12 76.67 10.74
-4 -6 -14 502.42 31.13
4 -6 -14 581.54 34.32
4 -6 -14 516.94 39.82
-4 -6 14 576.62 31.8
4 -6 14 509.2 30.93
-4 -6 -16 638.49 40.34
4 -6 -16 604.68 39.72
4 -6 -16 512.64 43.55
-4 -6 16 609.9 36.6
4 -6 16 591.99 37.94
-4 6 -18 50.18 18.23
-4 -6 18 31.67 8.62
4 -6 18 15.33 5.64
4 -6 -18 17.22 8.47
-4 -6 -18 27.25 9.81
4 -6 -18 24.49 8.78
-4 -6 -20 243.83 32.56
4 -6 -20 267.35 35.72
-4 6 20 193.63 26.44
4 6 20 250.5 31.28
4 -6 -20 206.5 29.49
-4 -6 20 280.05 31.04
4 -6 20 254.64 32.36
-4 7 -1 18.92 5.08
-4 7 1 15.1 4.08
-4 7 -1 10.42 4.47
4 7 -1 16.34 3.88
-4 7 -1 11.99 3.27
4 -7 1 15.27 5.25
4 -7 -1 17.63 5.3
-4 7 3 16.44 3.78
-4 7 -3 20.11 6.09
4 7 -3 21.74 4.68
-4 7 -3 22.69 4.86
4 -7 -3 21.69 5.98
-4 7 -5 19.49 5.84
-4 7 -5 21.15 4.95
4 7 -5 19.82 4.57
4 -7 -5 23.82 6.35
4 7 -5 17.76 4.26
-4 7 -5 16.71 4.34
-4 7 -7 7.83 3.83
-4 7 -7 3.88 1.52
4 7 -7 4.43 1.34
4 -7 -7 5.87 3.29
-4 -7 7 7.06 1.98
-4 -7 9 0.99 1.44
4 -7 9 0.01 1.52
4 7 -9 2.5 0.32
-4 7 -9 -0.4 1.31
4 -7 -9 0.57 1.86
-4 7 -9 0.53 1.06
4 -7 11 18.58 5.35
-4 7 -11 24.67 6.48
-4 -7 11 21.13 5.42
4 -7 -11 18.45 6.95
-4 -7 -13 1.09 1.53
4 -7 -13 -2.03 2.48
-4 -7 13 1.83 0.49
-4 7 -13 -1.03 0.91
4 -7 13 -1.03 2.41
4 -7 -13 3.76 4.15
-4 -7 15 20.19 6.3
4 -7 15 18.33 5.54
4 -7 -15 41.51 12.64
-4 -7 -15 25.74 7.47
4 -7 -15 26.52 7.94
-4 7 -17 37.33 16.24
-4 -7 17 13.4 5.59
4 -7 17 16.19 5.73
4 -7 -17 23.02 10.23
-4 -7 -17 21.98 7.38
4 -7 -17 20.47 7.77
-4 7 -19 4.22 2.24
-4 -7 19 3.48 2.6
4 -7 19 6.49 3.3
4 -7 -19 7.94 6.07
-4 -7 -19 1.18 3.6
4 -7 -19 3.92 3.95
4 7 21 -4.59 7.95
-4 -7 21 -4.2 5.33
4 -7 -21 -3.01 7.82
-4 8 0 15.61 5.06
4 -8 0 19.71 6.58
-4 8 2 811.24 29.3
-4 8 -2 770.44 40.31
4 -8 2 815.81 39.49
4 -8 -2 782.55 38.41
4 8 -2 838.37 30.97
-4 8 -2 873.38 33
-4 8 4 761.83 23.82
-4 8 -4 769.92 39.44
4 -8 -4 758.91 38.61
4 8 -4 794.02 31.33
-4 8 -4 805.82 32.86
-4 8 -6 4.41 3.34
4 -8 -6 3.56 2.26
4 8 -6 4.79 2.48
-4 -8 6 7.99 2.2
-4 8 -6 8.57 3.19
4 8 -6 5.48 2.31
-4 8 -8 942.74 41.78
4 -8 -8 930.16 45.52
-4 8 -8 1020.08 40.49
4 8 -8 977.2 38.65
-4 8 -10 628.84 34.36
-4 8 -10 591.12 32.35
4 8 -10 616.59 33.33
4 -8 -10 584.41 38.38
-4 -8 10 658.3 31.95
4 -8 10 576.93 30.36
-4 -8 12 3 2.56
-4 8 -12 5.1 3.28
4 -8 12 5.68 2.54
4 -8 -12 4.77 2.85
-4 -8 -14 617.57 35.01
4 -8 -14 545.1 44.66
-4 -8 14 616.26 34.42
4 -8 14 585.51 34.78
-4 -8 -16 296.07 26.95
4 -8 -16 313.08 28.43
4 -8 -16 234.44 31.95
-4 -8 16 310.27 26.74
4 -8 16 275.19 26.03
-4 8 -16 310.46 47.76
4 -8 -18 -0.27 2.28
-4 8 -18 -6.21 7.1
-4 -8 18 5.71 3.47
4 -8 18 7.27 4.98
4 -8 -18 4.61 1.96
-4 -8 -18 4.01 3.58
4 -8 -20 465.58 44.99
-4 -8 20 376.85 35.95
4 -8 20 437.24 41.03
-4 9 1 3.45 1.45
-4 9 -1 5.35 2.66
4 -9 1 6.48 2.66
4 -9 -1 6.52 3.28
-4 9 3 0.23 0.66
-4 9 -3 1.79 2.73
4 9 -3 1.05 1.58
-4 9 -3 -0.99 1.51
4 -9 -3 4.27 2.92
-4 -9 3 0.81 0.35
-4 9 -5 8.67 3.73
-4 9 -5 9.52 3.44
4 9 -5 3.27 1.04
4 9 -5 10.83 4.1
-4 9 -5 12.97 4.51
4 -9 -5 7.96 4.39
-4 -9 5 9.69 2.59
-4 9 -7 -0.67 1.82
4 9 -7 -2.21 2.25
-4 9 -7 2.13 3.44
4 -9 -7 1.94 1.02
4 9 -7 -2.92 2.63
-4 9 -7 -2.05 3.4
4 9 -9 2.68 1.63
4 -9 -9 1.46 0.67
-4 9 -9 -0.38 1.01
4 9 -11 2.59 2.61
-4 -9 11 1.7 0.89
4 -9 11 4.15 3.21
-4 9 -11 4.26 2.11
-4 9 -11 0.91 1.43
4 -9 -11 1.96 1.15
-4 -9 13 1.91 1.4
4 -9 13 3.03 2.48
4 -9 -13 2.57 3.74
-4 9 -15 8.05 7.75
-4 -9 15 1.58 2.4
4 -9 15 -1.7 1.5
4 -9 -15 7.01 5.24
-4 -9 -17 8.92 4.77
-4 -9 17 4.04 3.02
4 -9 17 1.42 1.23
4 -9 -17 3.07 2.74
4 -9 -19 0.55 3.42
-4 -9 19 -1.76 5.51
4 -9 -19 -2.77 3.79
4 -10 0 317.03 26.62
-4 -10 0 333.53 23.29
-4 10 2 86.63 9.87
4 -10 2 105.39 15.4
4 10 -2 109.59 12.53
4 -10 -2 82.19 13.55
-4 10 -2 102.94 12.83
-4 -10 2 108.73 11.93
-4 10 -4 50.02 10.75
4 10 -4 68.58 10.23
-4 10 -4 52.91 9.46
4 -10 -4 40.97 9.96
-4 10 -6 466.94 28.63
4 10 -6 485.42 27.87
-4 10 -6 386.31 29.97
4 -10 -6 369.75 30.19
4 10 -6 431.44 26.95
-4 10 -6 473.2 29.43
-4 10 -8 55.43 10.23
-4 10 -8 59.07 11.61
4 10 -8 60.29 10.27
4 10 -8 49.95 9.42
4 -10 -8 50.68 11.47
-4 10 -8 52.96 10.2
-4 10 -10 16.66 5.95
4 10 -10 28.11 7.43
-4 10 -10 20.69 6.9
4 -10 -10 23.63 8.9
-4 10 -12 304.84 27.22
4 10 -12 325.85 27.43
4 -10 -12 312.04 33.41
4 -10 12 306.98 25.5
-4 10 -14 83.64 23.7
4 -10 -14 75.68 18.43
-4 -10 14 85.79 14.01
4 -10 14 79.02 13.38
-4 10 -16 13.75 6.66
-4 -10 16 30.62 8.73
4 -10 16 39.53 10.14
4 -10 -16 18.93 9.96
4 -11 1 26.63 8.37
4 -11 -1 14.96 6.18
-4 -11 1 15.28 4.42
-4 -11 -1 19.6 5.81
4 11 -3 0.38 1.41
-4 11 -3 -2.12 1.95
4 -11 3 -0.64 2.8
4 -11 -3 -0.81 1.89
-4 -11 -3 3.27 1.1
-4 11 -5 6.75 3.33
4 11 -5 6.15 3.44
-4 11 -5 -0.35 1.36
4 11 -5 1.55 2
-4 11 -5 5.02 3.06
4 -11 -5 2.78 3.31
-4 11 -7 3.73 3.18
4 11 -7 -2.82 3.14
-4 11 -7 0.64 0.77
4 -11 -7 -1.34 3.46
-4 11 -7 1.48 2.2
4 11 -7 1.76 2.65
-4 11 -9 -0.22 2.37
4 11 -9 -12.69 4.97
-4 11 -9 3.69 3.14
4 11 -9 -1.86 2.87
-4 11 -9 -9.83 4.63
4 -11 -9 1.31 2.32
-4 11 -11 2.82 2.21
4 11 -11 -3.46 3.55
4 -11 -11 3.97 3.52
-4 11 -13 -0.48 4.44
4 -11 -13 8.46 6.4
-4 -11 15 0.31 2.84
4 -11 15 1.99 0.76
4 -12 0 1341.5 60.75
-4 -12 0 1282.06 47.77
4 -12 2 80.79 14.96
4 -12 -2 57.22 12.33
-4 -12 -2 55.95 10.73
4 12 -4 33.53 8.12
-4 12 -4 37.99 8.78
4 -12 -4 31.79 9.3
-4 -12 -4 29.92 8.64
-4 12 -6 1113.73 49.27
4 12 -6 1151.24 48.38
-4 12 -6 994.27 52.53
4 -12 -6 1028.23 54.85
4 12 -6 1122.43 48.48
-4 12 -6 1147.19 51.64
-4 -12 -6 1171.62 64.3
-4 12 -8 20.97 6.99
4 12 -8 27.67 7.32
-4 12 -8 37.58 10.36
4 12 -8 20.45 6.74
-4 12 -8 23 7.45
4 -12 -8 19.33 7.81
-4 -12 -8 30.25 11.42
-4 12 -10 7.46 6.1
-4 12 -10 11.44 4.57
4 12 -10 9.68 4.8
-4 12 -10 14.81 5.94
-4 12 -10 13 4.62
4 -12 -10 12.02 6.73
4 12 -10 14.99 6.08
-4 -12 -10 11.87 7.91
-4 12 -12 884.1 50.47
4 12 -12 855.28 47.14
4 12 -12 768.24 44.47
4 -13 1 5.23 4.13
4 -13 -1 -0.36 2.86
-4 -13 -1 4.87 2.94
-4 13 -3 1.61 2
4 -13 3 4.16 3.78
4 -13 -3 1.09 2.55
-4 -13 -3 2.59 2.24
-4 13 -5 2.98 3.85
4 13 -5 2.54 3.58
4 13 -5 0.67 1.23
-4 13 -5 -1.61 2.5
4 -13 -5 0.21 2.1
-4 -13 -5 1.82 1.96
-4 13 -7 18.67 10.82
-4 13 -7 9.51 4.95
4 13 -7 2.94 2.96
-4 13 -7 4.79 4.6
4 -13 -7 4.58 3.44
-4 13 -7 10.94 4.85
4 13 -7 8.35 3.71
-4 -13 -7 5.07 5.01
-4 13 -9 -11.71 8.73
-4 13 -9 1.47 1.86
4 13 -9 -2.31 2.86
-4 13 -9 -1.64 1.48
4 13 -9 -1.68 2.9
-4 13 -9 -3.87 3.85
-4 -13 -9 1.95 6.2
-4 13 -11 0.09 5.93
4 13 -11 4.99 1.42
4 13 -11 -6.47 4.86
-4 13 -11 0.05 2.69
4 -14 0 512.63 40.03
4 -14 2 13.92 7.12
-4 -14 -2 12.66 4.75
-4 14 -4 34 9.18
-4 -14 -4 26.56 8.65
-4 14 -6 564.22 38.21
4 14 -6 605.51 38.78
-4 14 -6 555.7 41.94
4 14 -6 583.74 37.79
-4 14 -6 584.69 40.1
-4 -14 -6 539.14 42.71
4 14 -8 12.8 5.7
-4 14 -8 17.69 8.02
4 14 -8 18.73 7.03
-5 0 -1 4.53 2.86
-5 0 1 -3.58 3.63
-5 0 -3 1.72 0.66
-5 0 3 2.21 2.18
5 0 -5 -1.57 3.3
-5 0 5 -1.51 3.52
-5 0 5 0.23 0.11
5 0 5 -0.13 0.5
5 0 -5 1.28 0.8
5 0 7 6.12 5.94
5 0 -7 0.53 1.45
-5 0 7 -2.68 1.71
-5 0 -7 3.28 2.72
5 0 7 0.55 0.18
5 0 7 0.9 0.25
-5 0 7 0.69 0.65
-5 0 7 -0.01 0.53
5 0 9 4.6 3.99
5 0 9 0.05 1.9
5 0 -9 1.12 1.18
-5 0 9 1.74 1.68
-5 0 9 1.77 2.12
-5 0 -9 -1.51 1.18
5 0 9 1.72 0.86
-5 0 9 1.63 1.89
5 0 11 -4.22 3.6
-5 0 11 1.27 2.52
-5 0 -11 -0.16 2.43
5 0 11 -3.01 3.22
-5 0 11 0.18 1.8
5 0 13 0.4 1.2
-5 0 13 1.85 3.2
-5 0 -13 2.85 3.84
5 0 13 -2.81 4.03
-5 0 13 -1.66 2.64
5 0 15 0.57 3.02
-5 0 15 -1.61 2.2
-5 0 -15 -1.02 1.37
-5 0 15 -7.37 4.21
5 0 17 0.47 3.06
-5 0 -17 -2.18 5.19
5 0 17 -5.13 4.67
-5 0 17 3.36 0.91
5 0 19 0.99 2.93
5 0 19 -0.89 0.8
-5 0 19 2.17 3.52
5 0 21 -1.59 2.8
-5 0 -21 -4.48 6.96
5 0 21 0.12 0.77
-5 0 21 -1.7 2.37
5 0 23 -5.66 5.58
-5 0 23 3.7 3.52
5 -1 0 0.57 2.78
-5 1 0 3.48 2.72
5 -1 2 667.31 66.44
5 -1 -2 693.65 44.25
-5 1 -2 614.11 33.4
-5 -1 2 668.1 39.06
-5 1 2 620.43 36.62
5 -1 4 394.76 52.07
5 -1 -4 387.33 24.76
-5 -1 4 458.37 34
-5 1 -4 397.67 26.54
-5 1 -4 381.42 23.47
-5 1 4 446.55 31.81
-5 1 6 0.79 0.64
5 -1 6 2.85 7.81
5 -1 -6 1.17 1.46
-5 -1 6 0.56 2.63
-5 1 6 -0.35 0.6
-5 -1 6 0.67 0.54
5 -1 6 0.25 0.64
-5 1 -6 1.96 0.88
5 1 6 1.02 0.47
-5 -1 -6 1.62 0.75
5 1 6 1.54 0.64
-5 1 6 0.93 0.58
5 -1 -6 0.62 0.56
5 1 8 316.41 21.08
-5 -1 8 329.17 15.3
5 -1 8 288.61 14.83
5 1 8 350.38 21.89
-5 1 8 310.45 19.9
5 -1 -8 331.16 15.85
-5 -1 8 310.08 31.61
-5 1 8 299.18 28.46
-5 1 -8 355.92 26.18
-5 -1 -8 344.41 24.62
-5 -1 8 322.84 15.76
-5 -1 8 330.17 14.9
5 -1 8 303.26 14.63
5 -1 10 268.6 17.47
-5 -1 10 280.53 17.23
5 1 -10 265.28 13.87
5 -1 10 337.09 37.72
5 1 10 241.02 22.68
-5 1 10 205.15 19.43
-5 -1 10 222.95 27.08
-5 1 -10 301.58 26.51
-5 1 10 215.44 24.65
-5 -1 -10 286.38 24.69
5 1 12 24.53 8.47
5 -1 12 36.85 11.36
-5 -1 12 17.49 8.04
-5 1 12 23.62 8.29
-5 1 -12 29.23 9.25
-5 -1 -12 28.22 9.14
5 -1 12 23.32 7.02
-5 -1 12 22.87 5.78
5 1 12 15.4 6.37
-5 1 12 14.22 5.62
5 -1 14 179.25 21.53
-5 -1 14 172.66 19.36
5 1 14 147.8 21.96
5 -1 14 177.85 24.15
5 1 14 173.07 22.27
-5 1 14 182.68 21.08
-5 -1 -14 228.67 27.44
-5 1 -14 162.67 24.67
-5 1 14 191.23 22.42
-5 -1 14 247.19 26.18
5 -1 16 158.02 22.57
-5 -1 16 191.63 22.41
5 1 16 224.91 26.46
5 -1 16 259.68 27.68
5 1 16 268.52 28.27
-5 1 16 292.35 27.34
-5 1 -16 212.43 30.76
-5 1 16 267.4 25.01
-5 -1 -16 293.1 34.27
5 1 18 27.35 9.04
5 -1 18 12.15 5.63
-5 1 -18 18.04 8.47
-5 -1 -18 17.42 8.22
5 -1 18 3.13 2.88
-5 -1 18 11.08 5.39
5 1 18 13.5 7.09
-5 1 18 16.24 6.45
5 -1 20 146.51 23.43
-5 -1 20 166.86 22.78
5 1 20 175.8 23.15
5 1 20 176.87 23.51
-5 -1 -20 165.81 29.56
-5 1 20 164.88 21.2
5 -1 20 147.76 20.7
-5 1 -20 214.59 34.25
5 -1 22 134.11 22.44
-5 -1 22 159.69 22.52
5 1 22 155.88 21.82
-5 1 22 145.97 20.3
5 -2 1 129.41 19.85
5 -2 -1 109.11 14.88
-5 2 -1 95.31 13.48
-5 2 1 87.93 13.19
5 2 3 452.71 12.29
5 -2 3 531.02 48.49
5 -2 -3 463.54 25.27
-5 2 3 446.14 15.77
-5 2 -3 444.38 27.82
-5 2 3 493.07 32.47
-5 2 -3 511.14 26.98
-5 2 3 399.18 9.37
5 2 5 99.24 11.46
-5 2 5 69.73 9.88
5 -2 5 80.23 20.71
-5 2 -5 100.47 13.62
-5 2 5 92.46 15.01
-5 2 -5 95.39 12.39
-5 -2 -5 86.48 6.19
5 -2 -5 88.66 6.17
5 -2 5 87.9 6.2
5 2 7 64.87 11.7
5 -2 7 99.44 22.71
-5 2 7 97.43 13.44
-5 2 -7 85.96 12.6
-5 -2 -7 95.33 7.57
-5 2 7 89.25 15.69
5 -2 -7 96.5 7.81
-5 2 -7 93.91 13.01
-5 -2 7 96.35 8.28
-5 -2 7 97.33 7.39
5 -2 7 86.27 7.19
5 -2 9 242.2 32.99
5 2 9 230.09 24.34
-5 2 9 236.72 22.24
-5 -2 -9 204.32 13.37
5 -2 -9 210.3 13.75
-5 2 -9 200.65 20.93
-5 2 9 191.87 24.08
-5 -2 9 218.87 13.24
5 -2 9 196.21 12.74
5 -2 11 207.81 28.38
5 2 11 196.94 23.16
-5 2 11 197.29 20.82
5 -2 -11 193.61 15.77
-5 2 -11 184.06 22.72
-5 2 11 109.39 18.3
-5 -2 -11 199.05 21.09
-5 -2 11 198.71 15.06
5 -2 11 169.05 14.25
-5 2 13 21.89 6.99
5 -2 13 28.44 9.99
-5 2 -13 29.76 10.76
-5 2 13 19.2 7.41
-5 -2 -13 32.3 9.36
-5 -2 13 37.77 7.95
5 -2 13 32.4 7.62
5 -2 -13 34.3 8.11
5 2 13 24.22 8.02
5 -2 15 163.04 20.41
-5 -2 15 148.86 18.29
5 -2 15 169.18 23.24
5 2 15 164.11 21.16
-5 2 15 148.84 18.34
-5 2 15 170.14 21.46
-5 -2 -15 160.22 23.7
-5 2 -15 118.62 23.05
5 -2 -15 129.37 17.56
-5 -2 17 107.54 17.15
5 2 17 113.41 19.4
5 -2 17 135.29 20
5 2 17 144.57 19.88
-5 2 17 124.76 17.2
-5 2 17 136.88 17.78
-5 -2 -17 147.39 25.32
-5 2 -17 123.81 25.3
5 -2 17 98.03 17.85
5 2 19 11.5 6.02
5 -2 19 22.67 8.35
-5 2 -19 24.21 12.18
-5 -2 -19 9.31 7.01
5 -2 19 4.91 3.24
-5 -2 19 21.76 7.73
5 2 19 21.25 7.7
-5 2 19 15.21 5.83
5 2 21 94.19 17.58
5 -2 21 84.82 15.89
-5 -2 -21 104.96 23.76
5 -2 21 72.15 17.16
-5 -2 21 78.97 15.87
5 2 21 92.36 16.37
-5 2 21 78.65 14.26
5 -2 23 85.09 19.27
-5 -2 23 62 14.35
5 2 23 67.09 14.21
-5 2 23 78.84 14.72
5 -3 0 4.89 3.94
-5 3 0 5.8 3.94
5 3 0 0.93 0.31
-5 3 0 -0.51 0.57
-5 3 0 0.86 0.78
5 -3 2 862.95 48.39
-5 3 -2 846.75 21.68
5 3 -2 850.15 22.24
5 3 -2 839.72 16.87
-5 3 -2 805.22 38.19
-5 3 2 885.3 43.43
-5 3 -2 921.74 36.33
-5 3 -2 870.16 19.09
5 3 2 888.11 16.88
-5 3 2 879.72 17.8
5 -3 4 621.23 47.4
-5 3 -4 579.32 25.49
-5 3 -4 600.09 33.48
-5 3 -4 642.41 31.3
-5 3 4 617.78 38.15
5 3 -4 578.79 15.69
-5 3 -4 638.8 18.17
5 -3 6 16.17 9.09
-5 -3 6 7.6 1.9
5 -3 6 7.68 2.08
-5 3 -6 11.15 4.63
-5 3 -6 12.29 4.97
-5 3 6 13.94 6.57
-5 -3 -6 6.04 1.7
-5 -3 6 10.16 2.54
5 -3 8 380.54 41.85
-5 3 -8 486.2 29.74
-5 3 -8 491.39 32.4
-5 3 8 461.67 37.6
-5 -3 -8 449.1 18.9
5 -3 -8 486.55 20.26
-5 -3 8 482.01 18.91
5 -3 8 414.39 18.09
5 -3 10 351.76 39.17
5 3 10 407.55 33.42
-5 3 10 300.48 26.4
-5 -3 -10 356.95 19.2
-5 3 -10 367.53 31.81
5 -3 -10 356.68 19.47
-5 3 10 287.39 30.33
5 -3 -10 362.01 25.89
-5 -3 10 349.44 18.22
5 -3 10 308.97 17.45
5 3 12 5.05 5.09
-5 3 12 7.09 4.4
5 -3 12 2.05 0.59
-5 3 -12 -0.25 3.61
-5 -3 12 1.46 0.46
5 -3 12 -0.15 2.21
-5 -3 -12 -2.5 3.2
5 -3 -12 1.24 1.95
5 -3 -12 2.89 1.93
5 -3 14 310.02 33.18
-5 -3 -14 276.4 23.53
5 3 14 291.45 27.18
5 -3 -14 307.28 25.35
-5 3 14 253.59 24.08
-5 3 -14 230.8 32.33
-5 3 14 275.8 29
5 -3 -14 291.43 27.3
-5 -3 14 297.67 22.77
5 -3 14 283.07 23.09
5 -3 16 280.72 30.56
5 3 16 289.69 27.26
5 -3 -16 285.64 29.27
-5 3 16 236.51 23.29
-5 3 -16 220.83 33.96
-5 3 16 269.08 27.05
-5 -3 -16 293.35 32.8
5 -3 -16 242.62 27.04
-5 -3 16 289.06 25.83
5 -3 16 271.25 26.78
-5 3 18 -2.94 2.58
5 3 18 -5.39 3.33
5 -3 18 3.16 1.41
-5 3 -18 0.62 5.64
-5 -3 -18 -0.08 5.35
-5 -3 18 6.35 4.73
5 -3 18 8.4 5.75
5 3 18 0.11 2.73
5 3 20 187.08 25.73
5 3 20 174.79 22.14
-5 3 20 163.91 19.98
-5 -3 -20 136.15 26.23
-5 -3 20 137.86 21.69
5 -3 20 134.56 23.64
-5 -3 -22 157.12 33.93
5 3 22 113.28 18.54
-5 3 22 122.37 18.1
-5 -3 22 100.89 19.24
5 -3 22 105.83 21.5
-5 4 -1 869.51 22.72
5 4 -1 828.64 20.71
5 4 -1 848.16 20.95
-5 4 -1 870.62 22.39
-5 4 -1 803.86 21.53
-5 4 -1 747.33 38.11
-5 4 1 768.46 40.31
5 4 -1 813.37 20.21
-5 4 -1 884.26 35.56
5 4 1 817.93 19.5
-5 4 1 849.69 21.09
-5 4 -3 323.45 15.1
5 4 -3 320.73 14.09
-5 4 -3 330.15 22.11
-5 4 -3 328.01 24.55
-5 4 3 319.86 27.35
5 4 -3 314.1 12.52
-5 4 -3 331.77 14.23
5 4 3 333.41 13.04
-5 4 3 319.65 13.11
-5 4 -3 333.88 15.29
5 -4 5 525.98 42.11
-5 4 -5 513.25 22.64
-5 4 -5 568.44 30.99
-5 4 -5 567.22 31.83
-5 4 5 586.33 40.01
-5 -4 -5 619.16 20.86
5 -4 7 657.19 52.21
-5 4 -7 706.96 38.2
-5 4 -7 781.35 37.7
-5 4 7 760.3 49.27
5 -4 -7 729.6 35.67
-5 -4 -7 740.75 25.26
-5 -4 7 790.74 25.11
5 -4 7 734.32 24.52
5 -4 9 176.56 28
-5 4 -9 261.11 26.51
-5 4 -9 278.14 22.62
-5 4 9 266.82 31.03
-5 -4 -9 255.56 15.58
5 -4 -9 281.06 16.98
5 -4 -9 266.64 22.51
-5 -4 9 277.19 16.05
5 -4 9 236.97 15.06
5 -4 11 318.64 37.47
-5 4 -11 366.13 35.25
-5 4 -11 397.67 27.08
-5 -4 -11 360.24 20.65
-5 4 11 281.16 32.37
5 -4 -11 388.98 22.26
5 -4 -11 390.77 29.15
-5 -4 11 371.78 20.47
5 -4 11 322.04 19.23
-5 4 -13 452.01 44.44
5 4 13 446.82 34.71
-5 -4 -13 515.92 29.07
5 -4 -13 485.09 28.13
-5 4 13 455.38 40.65
5 -4 -13 522.05 36.9
-5 -4 13 504.28 26.88
5 -4 13 465.24 26.49
5 4 15 207.67 23.64
-5 -4 -15 217.82 21.81
-5 4 15 167.06 20.08
-5 4 -15 181.1 30.66
5 -4 -15 232.78 23.3
-5 4 15 230.16 27.09
5 -4 -15 240.83 27.88
-5 -4 15 233.57 20.83
5 -4 15 215.96 20.98
5 4 17 166.96 21.21
-5 -4 -17 176.4 22.65
-5 4 17 140.16 18.5
5 -4 -17 176.44 23.59
-5 4 -17 225.75 36.14
-5 4 17 159.48 20.93
5 -4 -17 138.77 23.12
-5 -4 17 202.06 22.22
5 -4 17 146.53 20.3
5 4 19 269.2 27.14
-5 4 19 249.48 24.81
-5 -4 -19 264.14 31.94
5 -4 -19 297.35 35.72
-5 4 -19 377.29 48.06
-5 -4 19 268.98 28.9
5 -4 19 261.46 30.96
5 4 21 147.11 20.44
-5 4 21 124.53 17.93
-5 -4 21 117.67 19.87
5 -4 21 82.35 18.51
-5 -4 -21 113.69 22.96
-5 5 0 1.58 2.4
-5 5 0 3.11 3.13
-5 5 0 -0.39 1.55
5 5 0 -1.14 1.39
-5 5 0 -1.28 1.43
-5 5 -2 396.8 17.58
-5 5 -2 412.56 24.58
-5 5 -2 412.98 17.73
-5 5 -2 343.53 25.88
-5 5 2 387.51 30.43
5 5 -2 408.33 16.95
5 5 -2 386.11 15.91
-5 5 2 379.65 16.15
-5 5 -4 375.18 18.58
-5 5 -4 379.07 24.72
-5 5 -4 352.42 26.03
-5 5 4 392.48 33.68
5 5 -4 382.7 16.67
-5 5 -4 387.13 18.03
-5 5 -4 413.18 19.23
5 5 -4 389.65 17.7
-5 5 -6 -1.36 2.84
-5 5 -6 -0.37 1.84
-5 5 6 3.33 4.22
5 -5 -6 2.82 2.25
-5 5 -8 190.45 21.75
-5 5 -8 244.11 21.73
-5 5 8 196.94 27.68
5 -5 -8 190.54 19.14
-5 -5 8 213.56 14.27
5 -5 8 176.23 13.21
-5 5 -10 258.59 29
-5 5 -10 292.04 23.74
-5 5 10 231.35 31.12
-5 -5 -10 300.99 18.36
5 -5 -10 306.96 25.96
-5 -5 10 299.66 18.37
5 -5 10 263.52 17.46
-5 5 -12 2.92 2.74
-5 5 -12 5.42 0.67
-5 -5 12 3.33 1.64
5 -5 12 3.87 1.61
-5 5 12 6.01 6.95
5 -5 -12 7.14 5.58
-5 -5 -12 2.1 1.08
5 -5 -12 -0.47 2.4
-5 5 14 143.4 23.3
-5 -5 -14 132.69 15.31
-5 5 -14 99.69 22.91
5 -5 -14 130.86 15.68
5 -5 -14 134.61 20.64
-5 -5 14 143.84 15.09
5 -5 14 115.39 13.9
-5 5 -16 256.63 39.05
5 5 16 233.06 26.57
-5 5 16 166.56 21.28
-5 -5 -16 287.36 25.98
5 -5 -16 284.05 26.26
-5 5 16 301.67 32.29
5 -5 -16 237.39 30.35
-5 -5 16 283.59 23.91
5 -5 16 257.23 23.84
5 5 18 3.74 2.37
-5 5 18 0.63 2.94
-5 5 -18 18.37 10.26
-5 5 18 11.49 6.53
-5 -5 18 -1.6 4.91
5 -5 18 -17.99 7.26
-5 -5 -18 2.45 7.19
5 -5 -18 -2.03 5.49
5 5 20 82.05 15.74
-5 5 20 94.16 16.04
-5 -5 20 88.77 17.19
5 -5 20 76.02 16.74
-5 -5 -20 104.47 20.3
-5 6 -1 28.15 6.37
-5 6 -1 21.76 6.97
-5 6 1 25.12 8.41
-5 6 1 25.21 5.83
-5 6 -3 29.12 6.81
-5 6 -3 29.92 7.73
-5 6 3 25.62 7.64
5 6 -3 28.49 4.79
-5 6 -3 27.05 4.97
5 -6 -3 21.89 6.37
-5 6 -3 28.13 5.14
5 6 -3 27.6 5.01
5 6 -5 25.44 4.98
-5 6 -5 29.9 7.76
-5 6 -5 27.97 7.42
-5 6 5 28.98 9.84
5 -6 -5 30.06 7.5
5 6 -5 22.37 4.48
-5 6 -5 27.54 5.25
-5 6 -5 26.89 5.4
-5 6 -7 3.1 2.97
-5 6 -7 3.89 3.75
-5 6 7 5.3 4.51
5 -6 -7 1.86 2.54
5 -6 9 41.8 6.91
-5 6 -9 62.09 14.11
-5 6 -9 39.05 8.69
-5 6 9 25.45 10.33
5 -6 -9 44.91 9.96
-5 -6 9 51.34 7.71
-5 -6 11 5.99 2.15
5 -6 11 1.1 1.6
-5 6 -11 2.78 3.09
-5 6 -11 6.27 3.94
-5 6 11 5.62 4.15
5 -6 -11 8.48 4.62
-5 -6 -13 4.54 1.64
5 -6 -13 1.73 1.72
-5 6 -13 3.78 3.69
-5 6 -13 7.24 3.91
-5 -6 13 6.26 2.61
5 -6 13 2.78 1.32
-5 6 13 0.09 2.24
-5 -6 15 7.33 2.1
5 -6 15 12.45 3.84
-5 6 -15 5.83 1.95
-5 6 15 16.86 8.1
5 -6 -15 17.87 8.49
-5 -6 -15 11.71 4.44
5 -6 -15 11.17 4.09
5 6 17 0.39 1.78
-5 6 -17 15.12 10.5
-5 -6 17 1.32 1.65
5 -6 17 -3.44 4.19
-5 6 17 6.37 3.24
5 -6 -17 9.43 7.39
-5 -6 -17 4.17 3.43
5 -6 -17 6.35 4.4
5 6 19 -1.85 4.84
-5 6 19 -3.84 5.69
-5 -6 19 -5.98 6.02
-5 -6 -19 5.5 4.32
5 6 21 2.53 3.6
-5 6 21 -2.82 4.41
-5 -6 21 -7.21 7.68
-5 7 0 -0.04 2.09
-5 7 0 3.91 4.1
-5 7 -2 318.84 27.19
-5 7 2 336.73 20.09
-5 7 2 330.2 30.52
-5 7 -2 321.28 22.13
5 -7 -2 298.56 24.59
-5 7 -4 274.32 22.14
-5 7 -4 310.08 25.55
-5 7 4 311.67 32.07
-5 7 -4 347.97 20.2
5 7 -4 356.05 19.74
5 -7 -4 301.45 24.9
5 7 -4 346.24 19.03
-5 7 -4 315.36 19.22
5 7 -6 -1.29 2.11
-5 7 -6 4.26 3.04
-5 7 -6 0.41 2.31
-5 7 6 2.4 3.46
5 -7 -6 2.04 2.59
5 7 -6 0.11 1.16
-5 7 -6 -0.11 1.45
-5 7 -6 0.61 2.66
-5 7 -8 230.7 25.63
-5 7 -8 229.32 21.78
-5 7 8 203.14 30.39
5 -7 -8 219.53 22.48
-5 7 -10 267.36 31.55
-5 7 -10 286.35 23.98
-5 7 10 217.17 32.34
5 -7 -10 302.07 28.51
-5 -7 10 321.11 21.15
5 -7 10 248.46 18.8
-5 -7 12 5.08 2.66
5 -7 12 3.36 2.48
-5 7 -12 1.91 4.51
-5 7 -12 3.79 2.59
-5 7 12 5.68 6.12
5 -7 -12 -1.24 0.85
-5 7 -14 114.3 24.71
-5 7 14 157.92 26.39
-5 -7 -14 151.35 16.44
5 -7 -14 147.6 23.18
-5 -7 14 158.27 16.81
5 -7 14 128.32 15.04
-5 7 -16 233.06 37.96
-5 7 16 208.96 28.2
-5 -7 -16 242.99 23.42
5 -7 -16 237.95 23.81
5 -7 -16 164.22 27.23
-5 -7 16 205.43 20.93
5 -7 16 199.37 21.03
-5 -7 18 0.96 1.94
5 -7 18 -1.96 4.81
-5 7 18 4.74 3.54
5 -7 -18 -1.88 3.09
-5 -7 -18 3.67 4.15
5 7 20 95.46 19.16
-5 7 20 67.13 16.33
-5 -7 20 97.54 17.56
5 -7 20 93.65 18.12
-5 -7 -20 91.31 18.3
-5 8 -1 220.41 18.18
-5 8 1 225.69 17.31
-5 8 -1 218.22 23.76
-5 8 1 208.57 24.35
5 -8 -1 206.24 21.29
-5 8 -3 94.1 11.02
5 8 -3 104.65 11.14
-5 8 -3 71 10.84
-5 8 -3 68.14 12.89
-5 8 3 86.92 16.56
5 -8 -3 75.91 12.95
5 8 -3 81.93 9.72
-5 8 -3 75.42 9.68
-5 8 -5 155.06 17.77
-5 8 -5 141.33 17.64
-5 8 5 134.92 22.82
-5 8 -5 156.95 14.89
5 8 -5 168.33 14.94
5 -8 -5 141.22 17.83
5 8 -5 154.96 13.91
-5 8 -5 176.44 15.78
-5 8 -7 239.66 25.06
-5 8 -7 229.11 22.49
-5 8 7 203.06 30.21
5 -8 -7 207.78 22.24
5 8 -7 216.83 17.07
-5 8 -7 211.93 17.91
-5 8 -7 242.45 19.55
5 8 -7 250.2 19.17
-5 8 -9 37.63 11.3
-5 8 -9 52 10.51
-5 8 -9 48.76 9.52
5 -8 -9 53.74 12.25
-5 8 -11 109.7 15.11
5 -8 -11 115.25 18.86
5 -8 11 95.45 12.54
-5 8 -13 162.06 17.82
-5 8 13 164.26 28.2
5 -8 -13 169.3 25.08
-5 -8 13 178.45 17.74
5 -8 13 138.27 15.57
5 -8 15 52.97 10.32
-5 8 15 69.86 17.24
5 -8 -15 49.31 14.44
-5 -8 15 78.16 12.41
-5 -8 -17 58.63 12.42
-5 -8 17 65.44 12.23
5 -8 17 44.44 10.19
-5 8 17 49.84 13.73
5 -8 -17 36.44 14.12
-5 -8 -19 102.79 18.43
5 -8 19 105.86 18.36
-5 8 19 93.43 17.5
-5 -8 19 120.97 18.7
-5 9 0 6.93 4.03
-5 9 0 6.25 4.06
-5 9 -2 319.4 22.98
-5 9 2 372.85 22
-5 9 -2 329.34 29.71
-5 9 2 328.71 32.76
5 -9 -2 296.58 26.88
-5 9 -4 332.38 22.36
5 9 -4 340.46 21.97
-5 9 -4 264.42 22.83
-5 9 -4 285.72 27.21
-5 9 4 325.67 35.31
5 -9 -4 281.84 26.21
5 9 -4 327.55 21.2
-5 9 -4 320.51 22.18
-5 9 -6 1.78 1.49
5 9 -6 -2.61 3.04
-5 9 -6 -5.45 3.6
-5 9 -6 4.69 3.31
5 9 -6 1.16 1.1
-5 9 -6 -1.39 2.64
5 -9 -6 3.43 3.41
-5 9 -8 324.83 27.46
5 -9 -8 318.55 29.81
5 9 -8 288.93 21.47
-5 9 -8 336.51 24.45
-5 9 -8 334.73 24.77
5 9 -8 374.24 25.55
-5 9 -10 239.78 23.19
5 -9 -10 250.86 28.11
-5 9 -12 6.53 3.98
5 -9 -12 5.31 4.61
5 -9 -14 200.23 29.58
-5 -9 14 254.38 22.8
5 -9 14 189.9 19.88
-5 -9 16 140.13 17.77
5 -9 16 127.1 17.36
-5 -9 18 -1.15 3.62
5 -9 18 -1.13 0.58
-5 10 -1 146.99 15.27
-5 10 -1 147.7 20.54
-5 10 1 127.99 20.51
5 -10 -1 134.4 19.09
-5 10 -3 219.48 20.16
-5 10 -3 299.66 28.98
5 -10 -3 255.97 25.79
-5 10 -3 289.9 21.68
-5 10 -5 147.96 18.5
-5 10 -5 202.87 23.54
-5 10 -5 205.65 18.87
5 10 -5 232.25 19.33
5 -10 -5 189.46 22.59
5 10 -5 206.38 18.37
-5 10 -5 219.39 19.8
-5 10 -7 93.11 15.32
5 -10 -7 91.56 16.09
5 10 -7 84.07 11.97
-5 10 -7 92.83 13.32
-5 10 -7 92.98 13.32
5 10 -7 94.4 12.97
5 10 -9 263.16 23.06
-5 10 -9 228.58 23.77
5 -10 -9 279.99 30.06
5 10 -9 249.54 21.47
-5 10 -9 240.98 22.01
-5 10 -9 266.9 23.94
-5 10 -11 161.33 19.41
5 -10 -11 154.66 23.81
5 -10 -13 79.16 18.29
5 -10 15 108.06 15.89
-5 -10 17 115.15 17.6
-5 11 0 -2.86 4
5 -11 0 1.89 3.44
-5 -11 0 2.75 2.29
-5 11 -2 103.49 17.58
5 -11 -2 146.85 20.48
-5 11 -4 166.94 17.89
5 11 -4 186.17 18.1
-5 11 -4 102.53 14.94
-5 11 -4 153.73 20.95
5 -11 -4 153.63 20.96
5 11 -4 159.69 16.44
-5 11 -4 150.42 16.88
5 11 -6 1.76 2.57
-5 11 -6 5.35 4.24
5 11 -6 7.81 3.29
-5 11 -6 5.78 3.01
5 -11 -6 2.85 3.65
-5 11 -6 1.83 1.22
-5 11 -8 149.18 19.95
5 -11 -8 138.04 21.2
5 11 -8 142.51 16.73
-5 11 -8 146.84 17.69
-5 11 -8 155.99 18.53
5 11 -8 159.69 18.06
-5 11 -10 157.76 19.91
-5 11 -10 148.83 19.51
5 -11 -10 150.47 23.54
5 11 -10 147.29 17.29
-5 11 -10 148.95 18.23
5 11 -12 3 1.76
-5 11 -12 4.46 2.01
-5 12 -1 148.31 21.96
5 -12 -1 160.49 22.25
-5 -12 -1 146.38 17.58
-5 12 -3 90.71 16.74
5 -12 -3 89.27 17.11
-5 -12 -3 98.76 16.33
-5 12 -5 161.93 18.69
-5 12 -5 150.84 21.84
5 -12 -5 164.53 22.67
5 12 -5 131.16 15.99
-5 12 -5 139.88 17.36
-5 -12 -5 183.16 25.42
-5 12 -7 113.35 18.72
-5 12 -7 115.13 16.24
5 12 -7 99.11 14.43
-5 12 -7 111.12 16.06
5 -12 -7 90.92 17.94
-5 12 -9 71.96 14.23
5 12 -9 76.37 13.08
-5 12 -9 58.61 11.86
-5 12 -9 80.21 14.06
-5 12 -11 86.1 15.46
-5 12 -11 71.07 13.23
-5 13 0 -2.05 4.69
-5 13 -2 93.96 17.85
-5 13 -4 160.01 19.19
-5 13 -4 134.22 21.16
-5 -13 -4 147.68 20.73
-5 13 -6 2.25 1.8
5 13 -6 3.25 3.12
-5 13 -6 0.3 1.34
-5 -13 -6 -4.41 6.23
-5 13 -8 97.71 17.52
-5 13 -8 104.51 16.49
-5 13 -8 124.7 17.82
-5 14 -3 40.96 9.8
-5 14 -5 31.51 8.99
-5 -14 -5 14.74 7.26
6 0 0 47.82 20.38
-6 0 0 36.67 10.04
6 0 2 1775.71 138.12
-6 0 2 1844.81 71.97
6 0 -4 2041.09 82.14
-6 0 4 1991.96 79.12
6 0 6 9.89 9.02
6 0 -6 0.44 1.98
-6 0 6 5.22 4.63
6 0 -8 1110.88 34.79
-6 0 8 1120.1 64.95
6 0 10 1267.81 77.05
-6 0 -10 1103.08 51.89
6 0 12 0.84 2.24
-6 0 12 2.55 1.11
-6 0 -12 6.11 4.84
6 0 14 838.64 55.85
-6 0 14 975 57.47
-6 0 -14 969.6 61.13
6 0 16 672.75 48.58
-6 0 -16 708.98 57.86
6 0 18 4.82 2.37
-6 0 -18 -3.7 4.47
6 -1 1 10.77 6.59
6 -1 -1 17.39 7.85
-6 1 -1 14.77 6.07
-6 1 1 14.04 5.78
6 -1 3 -2.11 4.6
6 -1 -3 2.7 3.82
-6 -1 3 -1.36 4.25
-6 1 -3 1.76 2.61
-6 1 3 4.69 4.59
6 -1 -5 68.98 10.05
6 -1 5 72.77 23.01
-6 -1 5 76.26 16.27
-6 1 5 58.47 13.14
6 1 -7 1.86 1.24
6 -1 7 3.22 6.46
6 -1 -7 6.32 2.29
-6 -1 7 6.36 3.51
-6 1 7 2.57 3.1
-6 1 -7 6.03 4.13
6 -1 9 29.53 12.79
-6 -1 9 19.3 7.94
-6 1 9 11.11 5.9
-6 1 -9 17.94 6.44
6 1 11 14.14 8.03
6 -1 11 14.87 8.46
-6 -1 11 14.89 7.39
-6 1 11 15.01 7.71
-6 1 -11 9.89 5.62
6 1 13 2.14 1.8
6 -1 13 10.75 7.05
-6 -1 13 5.35 2.93
-6 1 13 9.98 6.22
-6 1 -13 14.65 7.96
-6 -1 -13 4.99 4.15
6 1 15 7.2 5.31
6 -1 15 7.77 4.55
-6 -1 15 11.79 6.83
-6 1 15 10.69 5.57
-6 1 -15 8.67 5.36
-6 -1 -15 16.56 9.07
6 1 17 12.28 7.04
-6 -1 -17 6.9 4.88
6 -2 0 205.41 24.79
-6 2 0 169.84 19.87
6 -2 2 452.35 45.56
6 -2 -2 421.37 29.84
-6 2 -2 388.68 29.61
-6 2 2 410.96 33.26
6 -2 4 425.11 49.22
6 -2 -4 357.07 22.66
-6 2 -4 459.88 32.07
-6 2 4 440.23 35.65
6 -2 6 91.45 24.74
-6 2 -6 87.74 13.91
-6 2 6 94.82 17.16
-6 2 -6 93.16 13.36
-6 2 8 418.29 38.05
-6 2 -8 478.72 33.06
-6 2 10 232.4 28.79
-6 2 -10 298.07 28.43
6 -2 12 83.76 18.9
-6 2 12 71.98 16
-6 2 -12 78.32 15.99
6 2 14 232.94 28.94
6 -2 14 310.14 34.66
-6 2 14 288.23 30.74
-6 2 -14 283.12 34.35
6 2 16 116.68 20.69
6 -2 16 121.71 20.94
-6 2 16 130.75 19.7
-6 2 -16 108.7 23.55
6 2 18 37.85 12.25
6 -2 18 59.05 14.48
-6 -2 -18 66.36 17.67
6 -3 -1 1.19 2.55
-6 3 -1 1.36 2.36
-6 3 1 0.14 0.47
6 -3 3 14.88 8.13
-6 3 -3 12.77 5.27
-6 3 3 16.56 6.71
6 -3 5 5.04 5.11
-6 3 -5 0.97 2.65
-6 3 5 -0.09 2.38
-6 3 -5 1.37 1.36
6 -3 7 1.38 5.32
-6 3 -7 4.98 4.47
-6 3 7 8.14 4.46
-6 3 -7 1.6 2.33
6 -3 9 -1.58 6.63
-6 3 9 1.42 2.86
-6 3 -9 -1.2 2.2
-6 3 11 -2 4.54
-6 3 -11 6.72 4.76
6 -3 13 -1.33 5.12
-6 3 13 0.62 2.36
-6 3 -13 1 3.06
6 -3 15 2.22 2.45
-6 3 15 4.18 2.72
-6 3 -15 2.86 4.08
6 3 17 1.55 4.78
6 -3 17 0.67 1.65
-6 3 17 -0.87 3.05
-6 3 -17 1.63 0.85
-6 4 0 877.78 46.02
-6 4 -2 7.95 4.42
-6 4 2 14.09 6.05
-6 4 -4 6.57 4.4
-6 4 4 0.24 1.79
-6 4 -4 9.2 4.37
6 -4 6 752.9 58.49
-6 4 -6 834.06 43.08
-6 4 -6 830.16 41.64
-6 4 6 848.51 54.08
-6 4 -6 835.71 25.02
6 -4 8 -2.55 4.94
-6 4 -8 3.11 0.92
-6 4 8 1.02 3.81
-6 4 -8 -2.6 2.73
6 -4 10 7.66 6.34
-6 4 -10 1.06 2.88
-6 4 -10 2.08 3.93
-6 4 10 -0.14 3.67
6 -4 12 627.67 55.34
-6 4 -12 573.29 46.48
-6 4 -14 9.22 5.75
-6 4 14 0.12 3.77
-6 4 -16 -4.12 4.63
-6 4 16 -0.67 2.84
-6 5 -1 6.71 1.79
-6 5 -1 8.73 4.54
-6 5 1 16.23 6.48
-6 5 -3 7.31 4.57
-6 5 3 1.96 2.4
-6 5 -3 4.86 2.46
-6 5 -5 7.44 4.11
-6 5 5 11.13 7.06
-6 5 -5 10.35 4.68
-6 5 -5 4.72 1.9
-6 5 -7 26.17 8
-6 5 -7 20.51 7.19
-6 5 7 31.07 10.85
-6 5 -7 19.34 4.09
-6 5 -9 2.4 2.79
-6 5 -9 2.86 2.14
-6 5 9 0.64 3.43
-6 5 -11 47.79 10.95
-6 5 -11 42.42 12.31
-6 5 11 36.5 13.67
6 -5 -11 58.2 13.04
-6 5 -13 3.24 4.71
-6 5 13 -3.51 5.3
6 -5 -13 0.65 3.88
-6 5 -15 -3.8 7.42
-6 5 15 13.44 7.16
6 -5 -15 9.91 6.53
-6 5 17 15.28 8.9
-6 6 0 1594.03 65.31
-6 6 -2 60.22 12.71
-6 6 2 48.08 12.17
-6 6 -2 56.44 10.15
-6 6 -4 31.92 8.62
-6 6 4 38.65 11.29
-6 6 -4 43.54 9.06
-6 6 -4 35.44 5.48
-6 6 -6 1210.82 51.29
-6 6 -6 1231.3 54.12
-6 6 6 1306.16 72.51
-6 6 -6 1247.51 37.2
-6 6 -8 16.94 6.66
-6 6 -8 14.28 6.38
-6 6 8 5.89 5.06
6 -6 -8 20.57 7.38
-6 6 -10 15.61 6.44
-6 6 -10 12.55 5.9
-6 6 10 12.65 7.6
6 -6 -10 13.01 6.15
-6 6 -12 927.3 47.44
-6 6 -12 915.13 63.15
-6 6 12 775.23 62.76
6 -6 -12 987.22 58.88
-6 6 -14 34.58 13.39
-6 6 14 26.41 11.78
6 -6 -14 22.39 9.8
-6 6 16 15.13 7.99
6 -6 -16 8.1 5.93
-6 6 18 529.18 43
-6 7 -1 40.62 10.61
-6 7 1 46.34 11.6
-6 7 -1 42.36 8.74
-6 7 -3 9.51 5.01
-6 7 -3 6.02 3.14
-6 7 3 4.87 3.12
-6 7 -5 17.22 5.94
-6 7 -5 12.46 5.03
-6 7 5 25.91 10.8
-6 7 -5 11.6 3.57
-6 7 -7 0.42 1.97
-6 7 -7 2.46 2.54
-6 7 7 0.31 3.14
6 -7 -7 -0.4 1.19
-6 7 -9 5.28 3.87
-6 7 -9 5.47 3.9
-6 7 9 -4.58 1.98
-6 7 -11 6.65 4
-6 7 -11 14.78 7.35
-6 7 11 8.44 5.25
6 -7 -11 14.14 6.95
-6 7 -13 3.77 2.87
-6 7 -13 6.78 5.39
-6 7 13 2.63 5.28
6 -7 -13 7.07 6.94
-6 7 15 4.21 4.83
6 -7 -15 -0.23 1.16
-6 7 17 7.92 6.93
6 -7 -17 14.46 9.38
-6 8 0 886.08 51.89
-6 8 0 1023.69 41.85
-6 8 -2 67.6 11.22
-6 8 -2 69.5 14.18
-6 8 2 52.27 13.18
-6 8 -4 56.94 10.53
-6 8 -4 64.92 13.06
-6 8 4 68.72 17.24
-6 8 -6 921.3 46.31
-6 8 -6 1014.76 52.09
6 -8 -6 951.66 51.68
-6 8 -8 41.06 11.19
-6 8 -8 48.05 11.23
-6 8 8 42.44 15.51
6 -8 -8 43.82 11.31
-6 8 -10 55.55 14.19
-6 8 -10 73.98 13.97
-6 8 10 61.02 18.98
6 -8 -10 74.8 15.77
-6 8 -12 648.71 55.28
-6 8 -12 794.2 44.89
-6 8 12 717.41 65.9
6 -8 -12 738.11 54.15
-6 8 14 13.64 10.1
6 -8 -14 9.78 7.96
6 -8 -16 20.93 9.27
-6 9 -1 2.85 2.03
-6 9 1 -0.4 3.04
-6 9 -1 0.52 0.98
-6 9 -3 4.29 10
-6 9 -3 0.29 0.54
-6 9 3 -9.81 6.27
-6 9 -5 0.01 0.56
-6 9 -5 1.43 2.55
6 -9 -5 3.63 5.15
-6 9 -7 11.8 6.13
-6 9 -7 11.42 5.51
-6 9 7 7.04 6.33
6 -9 -7 7.89 4.62
-6 9 -9 -5.24 4.13
-6 9 -9 -3.72 2.92
-6 9 9 -4.45 5.43
6 -9 -9 1.69 1.09
-6 9 -11 1.75 3.59
-6 9 -11 11.08 5.52
-6 9 11 8.56 7.6
6 -9 -11 16.75 8.37
6 -9 -13 3.55 2.39
-6 10 0 147.34 22.98
-6 10 -2 110.32 18.71
-6 10 2 111.19 21.23
-6 10 -4 105.41 14.83
-6 10 -4 113.61 18.27
-6 10 4 112.35 22.91
6 -10 -4 125.83 19.6
-6 10 -6 92.58 15.35
-6 10 -6 115.56 18.4
-6 10 6 108.49 23.57
6 -10 -6 120.86 19.73
-6 10 -8 124.55 19.4
-6 10 -8 136.2 20.03
-6 10 8 139.7 28.91
6 -10 -8 120.42 20.16
-6 10 -10 99.56 16.53
-6 10 -10 78.97 17.49
6 -10 -10 79.17 17.34
-6 11 -1 1.12 4.13
-6 11 1 -2.57 5.55
-6 11 -3 3.86 3.86
-6 11 3 4.6 3.24
-6 11 -5 8.05 4.53
-6 11 -7 3.89 2.87
-6 11 -7 10 6.56
-6 11 -9 -1.54 5.42
-6 11 -9 7.23 4.81
-6 12 -4 411.7 37.79
-6 12 -6 3.5 4.89
-6 12 -8 381.26 35.67
7 0 1 -3.03 10.12
-7 0 1 2.1 2.78
7 0 3 -1.22 11.49
7 0 -3 -2.12 2.26
-7 0 3 -0.59 3.26
7 0 5 4.79 11.04
7 0 -5 -1.57 1.73
-7 0 5 4.76 9.93
7 0 7 6.54 8.36
-7 0 7 -0.31 3.73
7 0 9 0.23 4.71
-7 0 9 2.9 6.15
7 0 11 -3.35 4.98
-7 0 11 -1.07 3.92
7 0 13 -4.07 6.09
-7 0 13 0.64 2.17
7 -1 0 3.51 3.88
-7 1 0 -1.77 2.29
7 -1 -2 230.22 26.96
7 1 -2 278.71 47.85
-7 1 -2 199.75 24.1
-7 1 2 205.1 25.89
7 1 4 341.26 62.15
7 1 -4 279.87 36.41
7 -1 4 277.38 49.91
7 -1 -4 282.09 24.79
-7 1 4 264.42 31.5
7 1 6 11.7 11.48
7 1 -6 3.34 2.98
7 -1 6 5.06 3.21
7 -1 -6 6.4 3.11
-7 1 6 12.42 8.23
7 1 8 333.97 46.22
7 -1 8 376.56 51.87
-7 1 8 261.97 34.2
7 1 10 296 39.32
7 -1 10 336.3 43.81
-7 -1 10 212.74 33
-7 1 10 164.96 27.46
7 1 12 1.01 1.88
7 -1 12 9.29 7.03
-7 1 12 1.56 3.42
-7 1 -12 5.21 5.3
7 1 14 161.77 26.31
7 -1 14 197.24 28.66
-7 1 14 170.49 25.89
-7 1 -14 161.41 26.29
7 -2 1 263.63 33.19
7 -2 -1 243.5 26.46
-7 2 -1 217.31 25.12
-7 2 1 249.1 27.65
7 -2 3 55.75 19.04
7 -2 -3 48.17 9.63
-7 2 -3 49.35 11.84
-7 2 3 42.8 11.56
7 -2 5 153.44 32.97
-7 2 -5 167.67 21.43
-7 2 5 177.71 25.85
7 -2 7 210.59 38.12
-7 2 7 162.73 26.23
7 -2 9 50 18.03
-7 2 9 39.18 14.18
-7 2 -9 50.98 11.54
7 2 11 83.99 19.4
7 -2 11 95.11 22.58
-7 2 11 41.94 13.45
-7 2 -11 76.2 15.87
7 2 13 134.86 23.96
7 -2 13 166.52 28.39
-7 2 13 163.16 26.34
-7 2 -13 212.18 29.78
-7 2 15 36.42 11.66
7 -3 0 4.5 4.01
-7 3 0 -0.94 0.79
7 -3 2 243.61 30.69
-7 3 -2 235.28 25.42
-7 3 2 242.4 27.82
7 -3 4 348.73 42.24
-7 3 -4 335.29 30.51
-7 3 4 322.01 34.15
-7 3 -6 5.14 3.57
-7 3 6 4.76 3.42
7 -3 8 181.82 34.45
-7 3 8 211.24 30.33
-7 3 -8 233.48 24.4
7 -3 10 239.43 37.68
-7 3 10 190.38 29.55
-7 3 -10 253.91 28
7 -3 12 5.7 8.16
-7 3 12 10.87 7.52
-7 3 -12 2.08 2.89
7 -3 14 186.5 29.54
7 3 14 106.18 21.18
-7 3 14 152.35 25.25
-7 3 -14 175.53 29.14
-7 3 16 109.15 20.67
-7 4 -1 307.12 29.99
-7 4 1 279.95 29.43
-7 4 -3 621.96 40.95
-7 4 3 558.69 43.33
-7 4 -5 358.73 31.53
-7 4 5 395.81 38.31
-7 4 -5 381.19 28.95
7 -4 7 158.52 30.17
-7 4 -7 222.91 25.14
-7 4 7 191.89 28.55
-7 4 -7 234.24 24.05
7 -4 9 302.29 42.82
-7 4 -9 449.03 36.2
-7 4 9 362.63 41.17
-7 4 -9 410.39 34.84
-7 4 11 210.3 31.58
-7 4 -11 311.87 33.12
-7 4 13 140.83 25.18
-7 4 -13 163.93 26.79
-7 4 15 241.34 31.29
-7 5 0 -2.17 1.65
-7 5 -2 182.62 23.15
-7 5 2 205.33 25.84
-7 5 -4 242 26.02
-7 5 4 256.77 31.07
-7 5 -4 250.01 23.31
-7 5 -6 5.39 5.01
-7 5 6 -1.81 2.81
-7 5 -6 3.52 3.33
-7 5 -8 138.95 20.13
-7 5 8 150.8 27.55
-7 5 -8 137.24 19.44
-7 5 -10 206.43 24.84
-7 5 -10 216.94 26.47
-7 5 10 179.16 30.71
-7 5 12 4.33 4.5
-7 5 -12 14.64 6.33
-7 5 14 117.56 23.47
-7 5 16 127.6 22.84
-7 6 -1 10.06 4.91
-7 6 1 11.05 6.9
-7 6 -3 6.94 4.17
-7 6 3 2.38 4.14
-7 6 -3 12.04 5.73
-7 6 -5 29.85 9.69
-7 6 5 23.21 9.88
-7 6 -5 16.78 6.5
-7 6 -7 14.53 6.26
-7 6 7 24.62 11.44
-7 6 -7 17.71 6.81
-7 6 -9 -9.08 5.12
-7 6 9 -1.87 5.49
-7 6 -9 -0.15 2.86
-7 6 -11 12.03 5.54
-7 6 11 9.45 6.21
-7 6 -11 10.45 7.04
-7 6 13 12.52 5.29
-7 7 0 2.97 4.75
-7 7 -2 152.69 21.53
-7 7 2 157.54 24.13
-7 7 -4 187.93 23.24
-7 7 4 194.97 28.49
-7 7 -4 169.38 19.69
-7 7 -6 1.09 1.66
-7 7 6 5.46 5.42
-7 7 -6 2.59 2.78
-7 7 -8 170.45 22.19
-7 7 -8 143.28 19.84
-7 7 8 169.85 31.16
-7 7 -10 180.52 23.48
-7 7 -10 166.03 23.59
-7 7 10 178.86 33.38
-7 7 -12 3.23 2.49
-7 8 -1 81.51 16.31
-7 8 1 93.49 18.88
-7 8 -3 180.6 23.88
-7 8 3 201.39 28.8
-7 8 -3 192.03 20.42
-7 8 -5 109.8 18.24
-7 8 5 97.92 21.55
-7 8 -5 75.83 13.3
-7 8 -7 56.77 13.69
-7 8 7 84.82 21.86
-7 8 -7 41.47 10.52
-7 8 -9 152.56 21.63
-7 8 -9 114.31 18.92
-7 8 -11 86.45 16.43
-7 9 0 8.54 5.87
-7 9 -2 145.29 22.06
-7 9 2 158.47 25.41
-7 9 -4 116.23 19.5
-7 9 -4 135.53 17.66
-7 9 4 128.15 24.35
-7 9 -6 0.84 2.56
-7 9 -6 3.45 2.17
-7 9 -8 165.9 23.49
-7 9 -8 138.25 19.94
-7 9 -10 116.38 19.15
-7 10 -7 148.4 20.2
8 0 0 1639.35 108.3
8 0 -2 182.13 28.65
8 0 2 158.29 40.98
8 0 4 137.64 38.75
8 0 6 1577.75 129.85
-8 0 6 1196.28 80.63
8 0 8 77.67 25.64
-8 0 8 50.2 16.54
8 0 10 104.94 27.86
-8 0 10 64.04 18.76
-8 0 12 876.46 68.8
8 1 1 34.54 18
8 1 -1 0.11 9.88
8 -1 1 32.82 15.85
8 -1 -1 22.64 10.42
-8 1 1 14.94 7.99
8 1 3 10.54 5.94
8 1 -3 6.8 4.86
8 -1 3 4.71 3.95
8 -1 -3 7.04 4.86
-8 1 3 4.76 6.37
8 1 5 12.14 15.59
8 -1 5 3.13 7.23
-8 1 5 11.57 8.88
8 -1 7 3.16 3.96
-8 1 7 12.17 9.1
8 1 9 1.81 5.57
8 -1 9 12.45 10.8
-8 1 9 11.67 8.8
-8 1 11 21.26 11.39
-8 1 13 -5.44 4.48
8 -2 0 535.94 45.04
-8 2 0 523.18 43.98
8 2 -2 17.15 7.39
8 -2 2 14.48 7.81
8 -2 -2 6.58 4.86
-8 2 -2 3.25 4.13
-8 2 2 0.74 2.35
8 -2 4 -4.49 6.46
-8 2 4 4.96 1.59
8 2 6 743.73 85.21
-8 2 6 593.46 54.99
8 2 8 7.53 11.73
8 -2 8 -12.32 9.77
-8 2 8 10.87 7.04
8 2 10 -6.47 5.66
8 -2 10 -3.26 5.91
-8 2 10 -3 2.49
-8 2 12 343.42 42.8
-8 2 14 -0.84 3.75
8 -3 1 4.37 3.37
-8 3 -1 -1.55 3.96
-8 3 1 -0.29 3.13
8 -3 3 11.95 7.83
-8 3 -3 8.2 4.59
-8 3 3 2.01 3.3
8 -3 5 -0.98 4.8
-8 3 -5 -4.3 4.78
-8 3 5 11.42 8.18
8 -3 7 -5.81 9.84
-8 3 7 -1.49 3.05
8 -3 9 -10.83 8.76
-8 3 9 -5.08 5.2
-8 3 11 -4.9 2.74
-8 4 0 154.16 23.32
-8 4 -2 196.2 26.35
-8 4 2 190.19 26.75
-8 4 -4 126.79 20.59
-8 4 4 130.03 23.74
-8 4 -6 94.49 18.07
-8 4 6 100.98 22.78
-8 4 8 208.53 34.69
-8 4 10 102.57 24.48
-8 5 -1 15.14 7.11
-8 5 1 17.67 8.13
-8 5 -3 1.82 1.33
-8 5 3 2.32 5.1
-8 5 -5 20.41 8.73
-8 5 5 36.49 13.37
-8 5 -7 2.39 3.21
-8 5 7 1.5 6.36
-8 5 -9 16.55 7.31
-8 5 -9 10.96 6.21
-8 6 0 6.6 5.89
-8 6 -2 396.14 37.34
-8 6 2 348.97 37.5
-8 6 -4 278.95 30.72
-8 6 -6 4.32 4.44
-8 6 -8 269.24 30.83
-8 6 -8 268.48 27.88
-8 7 -7 12.02 6.08
-8 8 -6 1.14 2.97
9 0 1 -6.59 6.83
9 0 3 10.4 10.15
9 0 5 -34.05 19.56
9 1 0 -2.64 2.57
9 -1 0 -0.02 3.18
9 1 2 194.08 44.46
9 -1 2 158.76 32.28
9 1 4 106.75 38.08
9 -1 4 130.26 34
9 2 1 115.71 34.1
9 -2 1 112.52 22.52
9 -2 3 227.82 38.07
9 2 3 209.99 54.2
9 -2 5 131.51 32.28
9 3 0 0.6 8.08
9 3 2 140.59 45.19

_iucr_refine_instructions_details 
;
TITL shi_4946_ilgu_autored_a.res in Ibca
    shi_4946_ilgu_autored.res
    created by SHELXL-2018/3 at 10:38:24 on 06-Apr-2021
REM Old TITL shI_4946_IlGu_autored in Ibca
REM SHELXT solution in Ibca: R1 0.059, Rweak 0.002, Alpha 0.013
REM <I/s> 1.020 for 141 systematic absences, Orientation as input
REM Formula found by SHELXT: O1 P K2 Eu W
CELL 0.71073 6.985632 12.295429 19.743386 90 90 90
ZERR 8 0.000415 0.000546 0.000884 0 0 0
LATT 2
SYMM 0.5-X,-Y,0.5+Z
SYMM -X,0.5+Y,0.5-Z
SYMM 0.5+X,0.5-Y,-Z
SFAC Eu K O P W
UNIT 8 16 64 8 8

L.S. 4
PLAN  5
SIZE 0.02 0.25 0.25
CONF
MORE -1
LIST 4
fmap 2
acta
REM <olex2.extras>
REM <HklSrc "%.\\shI_4946_IlGu_autored.hkl">
REM </olex2.extras>

WGHT    0.041900   23.683100
FVAR       0.07700
W1    5    0.500000    0.250000    0.667427    10.50000    0.01593    0.01438 =
         0.01595    0.00000    0.00000    0.00113
EU1   1    0.250000    0.326257    0.500000    10.50000    0.00660    0.00638 =
         0.01786    0.00000   -0.00008    0.00000
K1    2    0.467691    0.421818    0.843612    11.00000    0.02377    0.03360 =
         0.02560   -0.00502    0.00101   -0.00019
P6    4    0.750000    0.428443    0.500000    10.50000    0.00586    0.00773 =
         0.01554    0.00000   -0.00080    0.00000
O2    3    0.579640    0.349730    0.491514    11.00000    0.00943    0.00902 =
         0.03355    0.00201    0.00080   -0.00311
O1    3    0.728507    0.502224    0.560990    11.00000    0.01419    0.01215 =
         0.01892   -0.00565    0.00046   -0.00081
O3    3    0.295150    0.281456    0.616830    11.00000    0.01857    0.02528 =
         0.02348    0.00377    0.00135    0.00452
O4    3    0.559115    0.363160    0.718080    11.00000    0.03490    0.03434 =
         0.02483   -0.01418    0.00265   -0.00138
HKLF 4


REM  shi_4946_ilgu_autored_a.res in Ibca
REM wR2 = 0.0870, GooF = S = 1.084, Restrained GooF = 1.084 for all data
REM R1 = 0.0326 for 870 Fo > 4sig(Fo) and 0.0413 for all 1049 data
REM 61 parameters refined using 0 restraints

END  
     
WGHT      0.0419     23.6903 

REM Highest difference peak  2.899,  deepest hole -1.773,  1-sigma level  0.412
Q1    1   0.2481  0.2954  0.4613  11.00000  0.05    2.90
Q2    1   0.4993  0.2069  0.6303  11.00000  0.05    2.79
Q3    1   0.7500  0.3177  0.5000  10.50000  0.05    2.64
Q4    1   0.5008  0.2205  0.7064  11.00000  0.05    2.51
Q5    1   0.2506  0.3576  0.5413  11.00000  0.05    2.16

  REM The information below was added by Olex2.
  REM
  REM R1 = 0.0326 for 870 Fo > 4sig(Fo) and 0.0413 for all 6543 data
  REM 61 parameters refined using n/a restraints
  REM Highest difference peak 2.90, deepest hole -1.77
  REM Mean Shift 0, Max Shift -0.001.

  REM +++ Tabular Listing of Refinement Information +++
  REM R1_all = 0.0413
  REM R1_gt = 0.0326
  REM wR_ref = 0.0870
  REM GOOF = 1.084
  REM Shift_max = -0.001
  REM Shift_mean = 0
  REM Reflections_all = 6543
  REM Reflections_gt = 870
  REM Parameters = 61
  REM Hole = -1.77
  REM Peak = 2.90
  REM Flack = n/a

  
;
_olex2_submission_special_instructions 'No special instructions were received'
_oxdiff_exptl_absorpt_empirical_details 
;
Empirical correction (ABSPACK) includes:
- Absorption correction using spherical harmonics
- Frame scaling
;
_oxdiff_exptl_absorpt_empirical_full_max 7.779
_oxdiff_exptl_absorpt_empirical_full_min 0.545
